# Supplementary material for: Systemic antibody responses against gut microbiota flagellins implicate shared and divergent immune reactivity in Crohn’s disease and chronic fatigue syndrome
Source: Microbiome. 2024 Jul 29;12:141. doi: 10.1186/s40168-024-01858-1 (PMC11285207; doi:10.1186/s40168-024-01858-1)
Supplement: Supplementary file 2 — Supplementary Material 1: Supplemental Table S1. Reference sequences of stimulator-, silent-, and evader-type flagellins derived from Clasen et al. [22]. Supplemental Table S2. Full list of antibody-bound flagellin peptides occurring in either CD, ME/CFS, or both (prevalence>5% in either cohort). Supplemental Table S3. List of antibody-bound flagellin peptides shared in both CD and ME/CFS cohorts with highlighted antibody-bound peptides occurring more often in ME/CFS (purple) than in CD (red) (prevalence >5% in either cohort). Supplemental Table S4. List of 44 flagellin references and their N- and C-terminal domains derived from Clasen et al. [22] (obtained by searching for UniProt numbers listed in their supporting Fig. S4). [file 40168_2024_1858_MOESM1_ESM.xlsx]

## Sheet: Table S1
Supplemental Table S1. Reference sequences of stimulator-, silent-, and evader-type flagellins derived from Clasen et al. [27].
Category	Species	Peptide sequence
Stimulator	Salmonella enterica serovar typhimurium	MAQVINTNSLSLLTQNNLNKSQSALGTAIERLSSGLRINSAKDDAAGQAIANRFTANIKGLTQASRNANDGISIAQTTEGALNEINNNLQRVRELAVQSANSTNSQSDLDSIQAEITQRLNEIDRVSGQTQFNGVKVLAQDNTLTIQVGANDGETIDIDLKQINSQTLGLDTLNVQQKYKVSDTAATVTGYADTTIALDNSTFKASATGLGGTDQKIDGDLKFDDTTGKYYAKVTVTGGTGKDGYYEVSVDKTNGEVTLAGGATSPLTGGLPATATEDVKNVQVANADLTEAKAALTAAGVTGTASVVKMSYTDNNGKTIDGGLAVKVGDDYYSATQNKDGSISINTTKYTADDGTSKTALNKLGGADGKTEVVSIGGKTYAASKAEGHNFKAQPDLAE…
Silent	Roseburia hominis FlaB	MRINYNVSASIANKNLLGIESNLSQSMERLSSGLKINHAKDNPAGMAISRKMKAQIDGLDRASANASDGISVIHISDGALGEVTNILQRMRELSVQAASDATMGQEDKEAIQKEISSLKDEVDRISKDTEYNTKTLLDGSLDTRVYTKHASRIQVTDQVSPGNYEIKVKTAATQAEVTSGADFNSTAAIGVSGTMSVNGSTVEIAATDTYQEVYEKLRTAGEIGETQIERSKADGSLTFTTDAYGSDATLKLSFSNQALANQFALSDASGNNGLVQDPATKQWIYGSQQTDASGKTTTSVPNGSDMELDDVANWKGFTSSATAKCDGNRVTITDLGGFSLSFLVEAGYEDGATKTDSAGNVLETYDGSLKFEVTDMGTMTLHIGANMDQNMNIRIPEIS…
Evader	Helicobacter pylori FlaA (HpFlaA)	MAFQVNTNINAMNAHVQSALTQNALKTSLERLSSGLRINKAADDASGMTVADSLRSQASSLGQAIANTNDGMGIIQVADKAMDEQLKILDTVKVKATQAAQDGQTTESRKAIQSDIVRLIQGLDNIGNTTTYNGQALLSGQFTNKEFQVGAYSNQSIKASIGSTTSDKIGQVRIATGALITASGDISLTFKQVDGVNDVTLESVKVSSSAGTGIGVLAEVINKNSNRTGVKAYASVITTSDVAVQSGSLSNLTLNGIHLGNIADIKKNDSDGRLVAAINAVTSETGVEAYTDQKGRLNLRSIDGRGIEIKTDSVSNGPSALTMVNGGQDLTKGSTNYGRLSLTRLDAKSINVVSASDSQHLGFTAIGFGESQVAETTVNLRDVTGNFNANVKSASGANY…

## Sheet: Table S2
Supplemental Table S2. Full list of antibody-bound flagellin peptides occurring in either CD, ME/CFS, or both (prevalence >5% in either cohort).
Peptide #	Amino acid sequence	%HC-NL	%CD	Ratio_CD	%ME/CFS	%HC-UK	Ratio_CFS	Full name	UniRef	UniRef Function	Taxa	Position	Sequence length	Relative position
agilent_104186	KQKQAETQFKQQVENCEHYWLEVRKQRKSYEWMIEKKQQEKLKAEAKREQKQMDEFSTLLYSRR (1/1)	5.88235	2.73438	0.464844				WP_013571300.1 strains_non_MPA_non_topgraph_cdhit70_190118.csv	UniRef90_Q7MIN9	Flagellar biosynthesis chaperone FliJ n=18 Tax=Vibrio TaxID=662 RepID=Q7MIN9_VIBVY	Vibrio vulnificus	80	144	0.555556
agilent_110313	LDSAVTNLNNTTTNLSEAQSRIQDADYATEVSNMSKAQIIQQAGNSVLAKANQVPQQVLSLLQG (1/1)	4.31373	4.6875	1.08665	15	2.5	6	NP_310689.1 strains_non_MPA_non_topgraph_cdhit70_190118.csv	UniRef90_Q7DBI0	Flagellin n=88 Tax=Bacteria TaxID=2 RepID=Q7DBI0_ECO57	Escherichia coli O157:H7 str. Sakai	522	586	0.890785
agilent_111970	LGAVQNRLEHTIDNLDNIVENTTTAESRIRDTDMAEEMVEYSKNNILAQAGQSMLAQANQSTQG (1/1)	0.784314	11.7188	14.9414				WP_007886088.1 MPA_PNP_EM_seqs_non_topgraph_seqs_final_210318.csv	UniRef90_C0FTT4	Flagellin n=5 Tax=Roseburia inulinivorans TaxID=360807 RepID=C0FTT4_9FIRM	Roseburia inulinivorans DSM 16841	397	467	0.850107
agilent_113561	LIQTAEGALNEAHSILQRMNELAVQGANDTNENIDREAINEELDALTTELDRISSTTQFNKQNL (1/1)	8.23529	15.2344	1.84989	15	7.5	2	MH0436_GL0046035 MPA_PNP_EM_seqs_non_topgraph_seqs_final_210318.csv	UniRef90_A0A354D3V1	Flagellin n=2 Tax=Clostridiales TaxID=186802 RepID=A0A354D3V1_9FIRM	Clostridiales	89	413	0.215496
agilent_114167	LKINHSKDNPAGMAISNKMKAQIDGLNRASQNASDGISVIQIADGALSETTSILQRMRELSVQA (1/1)	10.9804	32.0312	2.91713	12.5	0.1	12	MH0160_GL0068275 MPA_PNP_EM_seqs_non_topgraph_seqs_final_210318.csv	UniRef90_A0A173S481	Flagellin n=15 Tax=Lachnospiraceae TaxID=186803 RepID=A0A173S481_9FIRM	Lachnospiraceae	45	499	0.0901804
agilent_11583	MIINHNTSAINASRNNGINAANLSKTQEKLSSGYRINRASDDAAGMGVSGKINAQIRGLSQASR (1/1)	9.80392	46.0938	4.70156	17.5	2.5	7	Flagellar filament 41 kDa core protein	UniRef90_P11089	Flagellar filament 41 kDa core protein n=535 Tax=Borreliaceae TaxID=1643685 RepID=FLA1_BORBU	Borreliaceae	1	337	0.00296736
agilent_119378	LSISEKMRSQIRGLNKASDNAQDGISLIQTAEGALNESHSILQRMRELSVQAANGTETDDDREA (1/1)	10.1961	40.625	3.98438	10	5	2	SZEY-64A_GL0055442 MPA_PNP_EM_seqs_non_topgraph_seqs_final_210318.csv	UniRef90_D4KUB5	Flagellin n=6 Tax=Roseburia TaxID=841 RepID=D4KUB5_9FIRM	Roseburia	89	583	0.152659
agilent_124801	MFEGINTSGSALNAAKQWMEVSSNNIANADSSAAPGETPFLRKRVVLSEITPFETALTGTKGVK (1/1)	4.31373	7.03125	1.62997	7.5	10	0.75	WP_003721832.1 strains_non_MPA_non_topgraph_cdhit70_190118.csv	UniRef90_A0AGG6	Flagellar basal-body rod protein FlgC n=51 Tax=Listeria TaxID=1637 RepID=A0AGG6_LISW6	Listeria monocytogenes	1	137	0.00729927
agilent_12509	AAGQAIANRFTANIKGLTQASRNANDGISIAQTTEGALNEINNNLQRVRELAVQSANGTNSQSD (1/1)	10.5882	10.9375	1.03299	27.5	10	2.75	WP_020438185.1 strains_non_MPA_non_topgraph_cdhit70_190118.csv	UniRef90_P06177	Flagellin n=155 Tax=Salmonella TaxID=590 RepID=FLIC_SALMU	Salmonella enterica	45	507	0.0887574
agilent_12510	AAGQAIANRFTANIKGLTQASRNANDGISVAQTTEGALSEINNNLQRIRELSVQATNGTNSDSD (1/1)	8.62745	11.7188	1.35831	27.5	10	2.75	WP_000079828.1 strains_non_MPA_non_topgraph_cdhit70_190118.csv	UniRef90_Q09012	Flagellin n=54 Tax=Enterobacteriaceae TaxID=543 RepID=Q09012_SHISO	Shigella sonnei 53G	45	525	0.0857143
agilent_12511	AAGQAIANRFTSNIKGLTQAARNANDGISVAQTTEGALSEINNNLQRIRELTVQASTGTNSDSD (1/1)	6.27451	5.85938	0.933838	17.5	2.5	7	WP_000079699.1 strains_non_MPA_non_topgraph_cdhit70_190118.csv	UniRef90_Q9S0U1	Flagellin n=50 Tax=Enterobacteriaceae TaxID=543 RepID=Q9S0U1_ECOLX	Escherichia coli Nissle 1917	45	596	0.0755034
agilent_12512	AAGQAIANRFTSNIKGLTQAARNANDGISVAQTTEGALSEINNNLQRIRELTVQATTGTNSDSD (1/1)	9.01961	10.1562	1.12602	25	7.5	3.33333	NP_310689.1 strains_non_MPA_non_topgraph_cdhit70_190118.csv	UniRef90_Q7DBI0	Flagellin n=88 Tax=Bacteria TaxID=2 RepID=Q7DBI0_ECO57	Escherichia coli O157:H7 str. Sakai	45	586	0.0767918
agilent_12513	AAGQAIANRFTSNIKGLTQASRNANDGISIAQTTEGALNEINNNLQRVRELSVQATNGTNSDSD (1/1)	10.1961	11.3281	1.11103	27.5	5	5.5	WP_000079833.1 strains_non_MPA_non_topgraph_cdhit70_190118.csv	UniRef90_Q06971	Flagellin n=259 Tax=Salmonella TaxID=590 RepID=FLIC_SALDU	Salmonella enterica	45	506	0.0889328
agilent_126254	MIVQHNITAMNSNRMLGLTTNSLAKSTEKLSSGYRINRAADDAAGLSISEKMRKQIRGLDQAST (1/1)	3.13725	21.875	6.97266				MH0250_GL0256152 MPA_PNP_EM_seqs_non_topgraph_seqs_final_210318.csv	UniRef90_A0A416JDV1	Flagellin (Fragment) n=1 Tax=Clostridium sp. AM49-4BH TaxID=2293035 RepID=A0A416JDV1_9CLOT	Clostridium sp. AM49-4BH	1	484	0.00206612
agilent_126598	MKINHNISAQLANVNLKKNDNRLSLSMQKLSSGYKITKAADDSAGLAISNKMRTQIRALDRSAQ (1/1)	14.902	47.2656	3.17177	30	10	3	MH0316_GL0084816 MPA_PNP_EM_seqs_non_topgraph_seqs_final_210318.csv	UniRef90_A0A0Q1HMM5	Flagellin n=6 Tax=Clostridiales TaxID=186802 RepID=A0A0Q1HMM5_9FIRM	Clostridiales	1	462	0.0021645
agilent_126599	MKINHNMSAVITNHQLLNNENSLSVSMEKLSSGLRINHAKDDAAGMAISTKMRAQIQGLNQASR (1/1)	32.1569	65.625	2.04078	55	22.5	2.44444	MH0193_GL0075334 MPA_PNP_EM_seqs_non_topgraph_seqs_final_210318.csv	UniRef90_A0A354D669	Flagellin n=1 Tax=Lachnospiraceae bacterium TaxID=1898203 RepID=A0A354D669_9FIRM	Lachnospiraceae	1	494	0.00202429
agilent_126605	MKINTNISALRANFNLNSVQSQLTASINKLSSGYRITKAADDAAGMAISQKMHAQIRGLQRASK (1/1)	5.4902	28.125	5.12277				MH0003_GL0115482 MPA_PNP_EM_seqs_non_topgraph_seqs_final_210318.csv	UniRef90_R7C7Y1	Flagellin n=5 Tax=Clostridiales TaxID=186802 RepID=R7C7Y1_9CLOT	Clostridiales	1	475	0.00210526
agilent_127282	MKVNHNMSAVITNKQLLRTENKVTEAMERLSSGLKINHSKDNPAGMAISNKLNLQIEGLDQASQ (1/1)	4.31373	5.85938	1.35831				MH0099_GL0121059 MPA_PNP_EM_seqs_non_topgraph_seqs_final_210318.csv	UniRef90_A0A1C5UPB7	Flagellin n=16 Tax=Roseburia TaxID=841 RepID=A0A1C5UPB7_9FIRM	Roseburia	1	463	0.00215983
agilent_128883	MNTNRQMGTVSSALQKSTEKLSSGYKINRAGDDAAGLSISEKMRSQIRGLNKASSNAEDGISLI (1/1)	34.1176	71.0938	2.08378	50	22.5	2.22222	MH0077_GL0059567 MPA_PNP_EM_seqs_non_topgraph_seqs_final_210318.csv	UniRef90_A0A174Z6Y0	Flagellin n=3 Tax=Eubacterium TaxID=1730 RepID=A0A174Z6Y0_9FIRM	Eubacterium	1	308	0.00324675
agilent_129819	MRIATNVSAIVSNNALQKSQDRLTKSIARLSSGYKINSSSDDAAGYAISEKMRLQLRGLNQADN (1/1)	26.6667	62.8906	2.3584	50	15	3.33333	MH0113_GL0055733 MPA_PNP_EM_seqs_non_topgraph_seqs_final_210318.csv	UniRef90_R7HD48	Flagellin n=1 Tax=Eubacterium sp. CAG:38 TaxID=1262889 RepID=R7HD48_9FIRM	Eubacterium	1	518	0.0019305
agilent_129839	MRINHNISAQLTNVSLKKVDNKVSASLERLSTGYKINKAADDSAGMAISNKMRTQIRALDQASR (1/1)	21.5686	56.6406	2.62607	47.5	15	3.16667	MH0172_GL0065659 MPA_PNP_EM_seqs_non_topgraph_seqs_final_210318.csv	UniRef90_A0A3D2TUV9	Flagellin n=7 Tax=Clostridiales TaxID=186802 RepID=A0A3D2TUV9_9FIRM	Clostridiales	1	450	0.00222222
agilent_129840	MRINNNMSAVITNKQLLRTENNLTKSMERLSSGLKINHAKDNPAGMAISNKMQAQIDALDRASS (1/1)	25.8824	58.2031	2.24876	40	20	2	MH0044_GL0005871 MPA_PNP_EM_seqs_non_topgraph_seqs_final_210318.csv	UniRef90_A0A173VM56	Flagellin n=8 Tax=Roseburia TaxID=841 RepID=A0A173VM56_9FIRM	Roseburia inulinivorans DSM 16841	1	494	0.00202429
agilent_129842	MRINYNALAMNATTNFGKINNKVAKSMSRLSSGYKITSPADDAAGLAISKKMSAQIRGLDRAAL (1/1)	2.7451	17.9688	6.54576				MH0002_GL0061182 MPA_PNP_EM_seqs_non_topgraph_seqs_final_210318.csv	UniRef90_R5NUV8	Flagellin n=7 Tax=Clostridiales TaxID=186802 RepID=R5NUV8_9CLOT	Clostridiales	1	477	0.00209644
agilent_129843	MRINYNVSAMLSNNALSTNDDLLSKSLERLSSGLKINHAKDNPAGLAMSKRMNAQIEGLSVANQ (1/1)	10.1961	35.5469	3.48633				MH0007_GL0015775 MPA_PNP_EM_seqs_non_topgraph_seqs_final_210318.csv	UniRef90_A0A1C5XGK9	Flagellin n=12 Tax=root TaxID=1 RepID=A0A1C5XGK9_9CLOT	root (flagellin, many bacteria)	1	375	0.00266667
agilent_130111	MRVNCNISAIIANNQLSKSEDALSSAIERLSSGLRINKAEDDASGMAISKKMHAQIKAIERSAN (1/1)	12.1569	38.2812	3.14894	20	10	2	MH0005_GL0011337 MPA_PNP_EM_seqs_non_topgraph_seqs_final_210318.csv	UniRef90_D4S2X1	Flagellin n=3 Tax=Butyrivibrio TaxID=830 RepID=D4S2X1_9FIRM	Butyrivibrio	1	453	0.00220751
agilent_131883	MVVQHNLQAANTNRMLGANVKAVSKSTEKLSSGYQVNRAADDAAGLSISEKMRNQIRGINQAVK (1/1)	34.902	67.9688	1.94742	47.5	30	1.58333	MH0437_GL0231446 MPA_PNP_EM_seqs_non_topgraph_seqs_final_210318.csv	UniRef90_R5NUP6	Flagellin n=6 Tax=Clostridiales TaxID=186802 RepID=R5NUP6_9CLOT	Clostridiales	1	286	0.0034965
agilent_131884	MVVQHNLQAMNANRMLNVTTGQQAKSTEKLSSGYRINRAADDAAGLTISEKMRKQIKGLDQAST (1/1)	27.0588	66.0156	2.43971	50	15	3.33333	WP_007884712.1 MPA_PNP_EM_seqs_non_topgraph_seqs_final_210318.csv	UniRef90_A0A173UAU5	Flagellin n=3 Tax=Roseburia inulinivorans TaxID=360807 RepID=A0A173UAU5_9FIRM	Roseburia inulinivorans DSM 16841	1	393	0.00254453
agilent_131885	MVVQHNLTAMNANRMLGVTTSAQAKSTEKLSSGYKINRAADDAAGLSISEKMRKQIRGLSQASS (1/1)	48.6275	75.7812	1.5584	62.5	40	1.5625	MH0010_GL0007892 MPA_PNP_EM_seqs_non_topgraph_seqs_final_210318.csv	UniRef90_R5E067	Flagellin n=2 Tax=Eubacterium TaxID=1730 RepID=R5E067_9FIRM	Eubacterium	1	451	0.00221729
agilent_131886	MVVQHNMQAANANRMLGITSGAQAKSTEKLSSGYKINRAADDAAGLTISEKMRKQIRGLDKASS (1/1)	34.902	67.1875	1.92504	45	25	1.8	MH0260_GL0103278 MPA_PNP_EM_seqs_non_topgraph_seqs_final_210318.csv	UniRef90_A0A173T5V3	Flagellin n=2 Tax=Roseburia faecis TaxID=301302 RepID=A0A173T5V3_9FIRM	Roseburia faecis	1	514	0.00194553
agilent_131887	MVVQHNMQAANANRMLNVTTGQQAKSTEKLSSGYRINRAADDAAGLTISEKMRKQIKGLDRAST (1/1)	47.0588	75	1.59375	55	27.5	2	WP_012744138.1 MPA_PNP_EM_seqs_non_topgraph_seqs_final_210318.csv	UniRef90_C4ZDZ6	Flagellin n=1 Tax=Agathobacter rectalis (strain ATCC 33656 / DSM 3377 / JCM 17463 / KCTC 5835 / VPI 0990) TaxID=515619 RepID=C4ZDZ6_AGARV	Eubacterium rectale ATCC 33656	1	414	0.00241546
agilent_131888	MVVQHNMQAMNANRMLNITTGAQSKSTEKLSSGYRINRAADDAAGLTISEKMRKQIRGLDQAST (1/1)	22.3529	60.5469	2.70868	35	10	3.5	WP_007886088.1 MPA_PNP_EM_seqs_non_topgraph_seqs_final_210318.csv	UniRef90_C0FTT4	Flagellin n=5 Tax=Roseburia inulinivorans TaxID=360807 RepID=C0FTT4_9FIRM	Roseburia inulinivorans DSM 16841	1	467	0.00214133
agilent_132876	NASDGISVIHISDGALGEVTSILQRMRELSVQAASDATMGQEDKEAIQKEISSLKDEVDRISKD (1/1)	4.70588	10.5469	2.24121	12.5	7.5	1.66667	MH0268_GL0121737 MPA_PNP_EM_seqs_non_topgraph_seqs_final_210318.csv	UniRef90_G2T5W2	Flagellin n=3 Tax=Roseburia TaxID=841 RepID=G2T5W2_ROSHA	Roseburia	133	575	0.231304
agilent_135214	NGGWSHDNDNVDELNLKLDNGSKWVGDAYFSYEYIAPADMYDLEDGTNSLEPSSTVDKWGNVVD (1/1)	6.27451	4.29688	0.684814				WP_021294045.1 (1/1) non_MPA_topgraph_sampling_040218.csv	UniRef90_A0A379XTI8	Putative flagellin structural protein n=133 Tax=Enterobacteriaceae TaxID=543 RepID=A0A379XTI8_SALER	Salmonella enterica	309	943	0.327678
agilent_139934	NQENKSMRINTNVSAIVSNNALQKAQDALSSSIQRLSSGYKINSSADDPAGCAISEKMRVQIRG (1/1)	5.09804	20.7031	4.061				T2D-189A_GL0064880 MPA_PNP_EM_seqs_non_topgraph_seqs_final_210318.csv	UniRef90_A0A174MPU4	Flagellin n=3 Tax=Clostridiales TaxID=186802 RepID=A0A174MPU4_9FIRM	Clostridiales	1	533	0.00187617
agilent_140310	NRFDSAITNLGNTVTNLNSARSRIEDADYATEVSNMSKAQILQQAGTSVLAQANQVPQNVLSLL (1/1)	3.92157	5.85938	1.49414	7.5	5	1.5	WP_000079833.1 strains_non_MPA_non_topgraph_cdhit70_190118.csv	UniRef90_Q06971	Flagellin n=259 Tax=Salmonella TaxID=590 RepID=FLIC_SALDU	Salmonella enterica	441	506	0.871542
agilent_140424	NRLDSAVTNLNNTTTNLSEAQSRIQDADYATEVSNMSKAQIIQQAGNSVLAKANQVPQQVLSLL (1/1)	6.27451	6.64062	1.05835	12.5	2.5	5	NP_707809.1 strains_non_MPA_non_topgraph_cdhit70_190118.csv	UniRef90_Q08860	Flagellin n=40 Tax=Enterobacteriaceae TaxID=543 RepID=FLIC_SHIFL	Shigella flexneri 2a str. 301	485	551	0.880218
agilent_14708	ADRQAKAKALLDSKIAMASNVTGSASSSGAVRITGQDSEIELNGATFTNNSNNYSINGLTIEAM (1/1)	4.31373	4.29688	0.996094				MH0021_GL0007729 MPA_PNP_EM_seqs_non_topgraph_seqs_final_210318.csv	UniRef90_C4Z284	Flagellar hook-associated protein 2 n=11 Tax=Eubacterium TaxID=1730 RepID=C4Z284_EUBE2	Eubacterium	397	705	0.563121
agilent_156863	QNRLDSAVTNLNNTTTNLSEAQSRIQDADYATEVSNMSKAQIIQQAGNSVLAKANQVPQQVLSL (1/1)	4.70588	5.07812	1.0791				WP_000079699.1 strains_non_MPA_non_topgraph_cdhit70_190118.csv	UniRef90_Q9S0U1	Flagellin n=50 Tax=Enterobacteriaceae TaxID=543 RepID=Q9S0U1_ECOLX	Escherichia coli Nissle 1917	529	596	0.887584
agilent_162437	RFDSAITNLGNTVTNLNSARSRIEDADYATEVSNMSKAQILQQAGTSVLAQANQVPQNVLSLLR (1/1)	4.31373	7.42188	1.72053	17.5	5	3.5	WP_000079833.1 strains_non_MPA_non_topgraph_cdhit70_190118.csv	UniRef90_Q06971	Flagellin n=259 Tax=Salmonella TaxID=590 RepID=FLIC_SALDU	Salmonella enterica	442	506	0.873518
agilent_162642	RFNSAITNLGNTVNNLSSARSRIEDSDYATEVSNMSRAQILQQAGTSVLAQANQVPQNVLSLLR (1/1)	5.88235	8.20312	1.39453	17.5	7.5	2.33333	WP_020438185.1 strains_non_MPA_non_topgraph_cdhit70_190118.csv	UniRef90_P06177	Flagellin n=155 Tax=Salmonella TaxID=590 RepID=FLIC_SALMU	Salmonella enterica	443	507	0.873767
agilent_16426	AFEQYADQIADLFAGTTVDENGNTVKTGIMHKLDDVLTGAVKTTGARKDKGTLVQLAGTKTGTS (1/1)	9.80392	4.29688	0.438281				MH0002_GL0055178 MPA_PNP_EM_seqs_non_topgraph_seqs_final_210318.csv	UniRef90_A0A174ZBF0	Flagellar hook-associated protein 2 n=11 Tax=root TaxID=1 RepID=A0A174ZBF0_9FIRM	root	749	871	0.859931
agilent_164662	RLEHGKLVDDNTAENTQNAELRIRDVDMANEMVEYSKNNILEQVGQAMLAQANQNTQNILSLLN (1/1)	0.392157	9.76562	24.9023				WP_081453897.1 MPA_PNP_EM_seqs_non_topgraph_seqs_final_210318.csv	UniRef90_C0FT85	Flagellin n=3 Tax=Roseburia inulinivorans TaxID=360807 RepID=C0FT85_9FIRM	Roseburia inulinivorans DSM 16841	88	152	0.578947
agilent_164664	RLEHTIANLDNIVENTTAAESAIRDTDMAEEMVAYSKNSILTQAGQSMLAQANQSNQGVLSLLQ (1/1)	0.392157	13.6719	34.8633				MH0010_GL0007892 MPA_PNP_EM_seqs_non_topgraph_seqs_final_210318.csv	UniRef90_R5E067	Flagellin n=2 Tax=Eubacterium TaxID=1730 RepID=R5E067_9FIRM	Eubacterium	387	451	0.858093
agilent_164665	RLEHTIANLDNVAENTQAAESRIRDTDMASEMVEYSKNNILAQAGQSMLAQSNQSTQGVLSLLQ (1/1)	0.392157	15.2344	38.8477				MH0436_GL0046035 MPA_PNP_EM_seqs_non_topgraph_seqs_final_210318.csv	UniRef90_A0A354D3V1	Flagellin n=2 Tax=Clostridiales TaxID=186802 RepID=A0A354D3V1_9FIRM	Clostridiales	349	413	0.845036
agilent_164666	RLEHTIANLDTTSENTQSAESRIRDTDMASEMVTYSKNNILAQAGQSMLAQANQSTQGVLSLLQ (1/1)	0.392157	11.7188	29.8828				MH0369_GL0102815 MPA_PNP_EM_seqs_non_topgraph_seqs_final_210318.csv	UniRef90_A0A1C5VBJ4	Flagellin n=16 Tax=Roseburia TaxID=841 RepID=A0A1C5VBJ4_9FIRM	Eubacterium rectale ATCC 33656 & Roseburia inulinivorans DSM 16841	221	285	0.775439
agilent_164667	RLEHTIDNLDNISENTSSAESRIRDTDMAKEMVNYSKNNILAQAGQSMLAQANQSNQGVLSLLQ (1/1)	0.392157	12.1094	30.8789				MH0260_GL0103278 MPA_PNP_EM_seqs_non_topgraph_seqs_final_210318.csv	UniRef90_A0A173T5V3	Flagellin n=2 Tax=Roseburia faecis TaxID=301302 RepID=A0A173T5V3_9FIRM	Roseburia faecis	450	514	0.875486
agilent_164668	RLEHTIDNLDNIVENTTTAESRIRDTDMAEEMVEYSKNNILAQAGQSMLAQANQSTQGVLSLLQ (1/1)	0.392157	10.5469	26.8945				WP_007886088.1 MPA_PNP_EM_seqs_non_topgraph_seqs_final_210318.csv	UniRef90_C0FTT4	Flagellin n=5 Tax=Roseburia inulinivorans TaxID=360807 RepID=C0FTT4_9FIRM	Roseburia inulinivorans DSM 16841	403	467	0.862955
agilent_164669	RLEHTIDNLDNVVENTTAAESRIRDTDMAEEMVNYSKNNILAQAGQSMLAQANQSTQGVLSLLQ (1/1)	0.392157	15.625	39.8438				WP_007884712.1 MPA_PNP_EM_seqs_non_topgraph_seqs_final_210318.csv	UniRef90_A0A173UAU5	Flagellin n=3 Tax=Roseburia inulinivorans TaxID=360807 RepID=A0A173UAU5_9FIRM	Roseburia inulinivorans DSM 16841	329	393	0.83715
agilent_164670	RLEHTINNLDNVSENTTSAESRIRDTDMAKEMVNYSKNNILAQAGQSMLAQANQSNQGVLSLLQ (1/1)	0.784314	18.3594	23.4082				WP_012744138.1 MPA_PNP_EM_seqs_non_topgraph_seqs_final_210318.csv	UniRef90_C4ZDZ6	Flagellin n=1 Tax=Agathobacter rectalis (strain ATCC 33656 / DSM 3377 / JCM 17463 / KCTC 5835 / VPI 0990) TaxID=515619 RepID=C4ZDZ6_AGARV	Eubacterium rectale ATCC 33656	350	414	0.845411
agilent_164671	RLEHTINNLDTASENLQTAESRIRDTDMAEEMVNYSKNNILAQAGQSMLAQANQSNQGVLTLLQ (1/1)	0.392157	11.3281	28.8867				T2D-105A_GL0053933 MPA_PNP_EM_seqs_non_topgraph_seqs_final_210318.csv	UniRef90_A0A174IP95	Flagellin n=3 Tax=Clostridiales TaxID=186802 RepID=A0A174IP95_9FIRM	Clostridiales	449	513	0.875244
agilent_164672	RLEHTISNLDNVVENTTSAESRIRDTDMAEEMVAYSKNNILQQAGQSMLAQANQANQGVLSLLQ (1/1)	0.392157	10.9375	27.8906				MH0250_GL0256152 MPA_PNP_EM_seqs_non_topgraph_seqs_final_210318.csv	UniRef90_A0A416JDV1	Flagellin (Fragment) n=1 Tax=Clostridium sp. AM49-4BH TaxID=2293035 RepID=A0A416JDV1_9CLOT	Clostridium sp. AM49-4BH	420	484	0.867769
agilent_164673	RLEHTISNLDTAAENTQTAESRIRDTDMAEEMVEYSKNNILAQAGQSMLAQANQSTQGVLSLLQ (1/1)	0.784314	9.375	11.9531				SZEY-64A_GL0055442 MPA_PNP_EM_seqs_non_topgraph_seqs_final_210318.csv	UniRef90_D4KUB5	Flagellin n=6 Tax=Roseburia TaxID=841 RepID=D4KUB5_9FIRM	Roseburia	519	583	0.890223
agilent_164703	RLEYTVKVDDNTAENMQAAESRIRDTDMADEMTRFSKESILQQAATSMLAQANQANRGVLSLLQ (1/1)	0.392157	12.1094	30.8789				MH0379_GL0128099 MPA_PNP_EM_seqs_non_topgraph_seqs_final_210318.csv	UniRef90_R5WFA2	Flagellin n=4 Tax=Clostridiales TaxID=186802 RepID=R5WFA2_9CLOT	Clostridiales	230	294	0.782313
agilent_165429	RMQTSLSHIDQYLNNNISDANSWLNVTDTALENMKTILTDVRSLCVKGATDTLKEDDRRTILNQ (1/1)	5.09804	5.07812	0.996094				MH0015_GL0042861 MPA_PNP_EM_seqs_non_topgraph_seqs_final_210318.csv	UniRef90_A0A374HX42	Flagellin_D0/D1 domain-containing protein n=6 Tax=Roseburia TaxID=841 RepID=A0A374HX42_9FIRM	Roseburia	45	525	0.0857143
agilent_166348	RQGSLIKFKFKEENIMAMVVQHNLTAMNSNRQLGVTTSAQAKSAEKLSSGYRINRAGDDAAGLK (1/1)	2.35294	33.2031	14.1113				MH0436_GL0046035 MPA_PNP_EM_seqs_non_topgraph_seqs_final_210318.csv	UniRef90_A0A354D3V1	Flagellin n=2 Tax=Clostridiales TaxID=186802 RepID=A0A354D3V1_9FIRM	Clostridiales	1	413	0.00242131
agilent_166976	RSALGAVQNRLEHTIDNLDNISENTSSAESRIRDTDMAKEMVNYSKNNILAQAGQSMLAQANQS (1/1)	0.392157	11.3281	28.8867				MH0260_GL0103278 MPA_PNP_EM_seqs_non_topgraph_seqs_final_210318.csv	UniRef90_A0A173T5V3	Flagellin n=2 Tax=Roseburia faecis TaxID=301302 RepID=A0A173T5V3_9FIRM	Roseburia faecis	441	514	0.857977
agilent_167179	RSKLGAIQNRLEYTVKVDDNTAENMQAAESRIRDTDMADEMTRFSKESILQQAATSMLAQANQA (1/1)	0.784314	14.8438	18.9258				MH0379_GL0128099 MPA_PNP_EM_seqs_non_topgraph_seqs_final_210318.csv	UniRef90_R5WFA2	Flagellin n=4 Tax=Clostridiales TaxID=186802 RepID=R5WFA2_9CLOT	Clostridiales	221	294	0.751701
agilent_169172	SADDPAGCAISEKMRVQIRGLDQAKNNTTDGISVINTAEGAIVEIQSMLTRLKELTVQAANDVN (1/1)	1.56863	17.9688	11.4551				T2D-189A_GL0064880 MPA_PNP_EM_seqs_non_topgraph_seqs_final_210318.csv	UniRef90_A0A174MPU4	Flagellin n=3 Tax=Clostridiales TaxID=186802 RepID=A0A174MPU4_9FIRM	Clostridiales	45	533	0.0844278
agilent_177201	SNLSQSMERLSSGLKINHAKDNPAGMAISRKMKAQIDGLDRASANASDGISVIHISDGALGEVT (1/1)	33.7255	60.9375	1.80687	52.5	22.5	2.33333	MH0268_GL0121737 MPA_PNP_EM_seqs_non_topgraph_seqs_final_210318.csv	UniRef90_G2T5W2	Flagellin n=3 Tax=Roseburia TaxID=841 RepID=G2T5W2_ROSHA	Roseburia	89	575	0.154783
agilent_179632	SSNSSVISATGNAGATNVDYKFNVKKLAETAKAQSSIEGLKKESKLVSLGAKEGEQFKFELGKD (1/1)	9.41176	8.20312	0.871582	5	15	0.333333	SZEY-104A_GL0018364 MPA_PNP_EM_seqs_non_topgraph_seqs_final_210318.csv	UniRef90_UPI0008DA98AF	flagellar filament capping protein FliD n=1 Tax=Romboutsia timonensis TaxID=1776391 RepID=UPI0008DA98AF	Romboutsia timonensis	89	513	0.173489
agilent_205324	VTDMGTMTLHIGANMDQNMNIRIPEISCESLYIDDLDVTTVNGADRALDRLDDAIARVSEARSN (1/1)	12.1569	4.6875	0.385585				MH0268_GL0121737 MPA_PNP_EM_seqs_non_topgraph_seqs_final_210318.csv	UniRef90_G2T5W2	Flagellin n=3 Tax=Roseburia TaxID=841 RepID=G2T5W2_ROSHA	Roseburia	441	575	0.766957
agilent_206701	VVQHNMSAMNANRNLGVTTGMQAKSSEKLSSGYKINRAADDAAGLSISEKMRSQIRGLNKASDN (1/1)	46.2745	73.0469	1.57856	57.5	32.5	1.76923	SZEY-64A_GL0055442 MPA_PNP_EM_seqs_non_topgraph_seqs_final_210318.csv	UniRef90_D4KUB5	Flagellin n=6 Tax=Roseburia TaxID=841 RepID=D4KUB5_9FIRM	Roseburia	45	583	0.077187
agilent_214044	YKINSAEDNPAGMAISNKMKAQIEALDQAKSNSSDAQNVMKIADGALGEVSSMLQRIRELAVQG (1/1)	19.2157	52.7344	2.74434	27.5	10	2.75	V1.CD15-3_GL0052858 MPA_PNP_EM_seqs_non_topgraph_seqs_final_210318.csv	UniRef90_A0A173T8A2	Flagellin n=21 Tax=Clostridiales TaxID=186802 RepID=A0A173T8A2_9FIRM	Eubacterium rectale ATCC 33656	45	488	0.0922131
agilent_219870	AAGLAISQRMTAQIRGMNQAVRNANDGISLAQVAEGAMQETTNILQRMRELSVQAANSTNNSSD (1/1)	20	61.7188	3.08594	40	17.5	2.28571	VFG001854(gb|YP_095369) (fliC) flagellin [Flagella (VF0157)] [Legionella pneumophila subsp. pneumophila str. Philadelphia 1]	UniRef90_Q48824	Flagellin n=45 Tax=Legionellaceae TaxID=444 RepID=Q48824_LEGPN	Legionellaceae	45	476	0.0945378
agilent_220368	AGLAIATRMQTQINGLNQGVSNANDGVSILQTASSGLTSLTNSLQRIRQLAVQASNGPLSASDA (1/1)	5.4902	23.8281	4.34012				VFG002535(gb|YP_109915) (fliC) flagellin [Flagella (VF0430)] [Burkholderia pseudomallei K96243]	UniRef90_Q3JY46	Flagellin n=43 Tax=Burkholderiaceae TaxID=119060 RepID=Q3JY46_BURP1	Burkholderiaceae	45	389	0.115681
agilent_222116	DGAAGLLEMHRAGAYTIAQNEASCVVFGMPREAIGMGGVNEILDLNQISQRMLAQISSGQALRI (1/1)	2.35294	17.1875	7.30469				VFG043207(gb|YP_001006775) (cheB) chemotaxis-specific methylesterase CheB [peritrichous flagella (AI145)] [Yersinia enterocolitica subsp. enterocolitica 8081]	UniRef90_Q669T5	Protein-glutamate methylesterase/protein-glutamine glutaminase n=121 Tax=Enterobacterales TaxID=91347 RepID=CHEB_YERPS	Enterobacterales	286	350	0.817143
agilent_223802	ELSEKIRDKMFVFENIKDMDDRSVQTLLREVTSDQLKLALKGTTETTKEKIYSNMSKRAADLLR (1/1)	9.01961	7.8125	0.866168	5	15	0.333333	VFG002005(gb|YP_095785) (fliG) flagellar motor switch protein G [Flagella (VF0157)] [Legionella pneumophila subsp. pneumophila str. Philadelphia 1]	UniRef90_Q5WVT8	Flagellar motor switch protein FliG n=11 Tax=Legionella TaxID=445 RepID=Q5WVT8_LEGPL	Legionella	221	330	0.669697
agilent_229487	KQLSGQTTGKSSSVGGIKTVADVINFLDGAMEEEVLERIKDWDEELSEKIRDKMFVFENIKDMD (1/1)	9.80392	10.1562	1.03594	7.5	12.5	0.6	VFG002005(gb|YP_095785) (fliG) flagellar motor switch protein G [Flagella (VF0157)] [Legionella pneumophila subsp. pneumophila str. Philadelphia 1]	UniRef90_Q5WVT8	Flagellar motor switch protein FliG n=11 Tax=Legionella TaxID=445 RepID=Q5WVT8_LEGPL	Legionella	177	330	0.536364
agilent_232048	MAQVINTNVASLTAQRNLGVSGNMMQTSIQRLSSGLRINSAKDDAAGLAISQRMTAQIRGMNQA (1/1)	9.80392	33.5938	3.42656	15	2.5	6	VFG001854(gb|YP_095369) (fliC) flagellin [Flagella (VF0157)] [Legionella pneumophila subsp. pneumophila str. Philadelphia 1]	UniRef90_Q48824	Flagellin n=45 Tax=Legionellaceae TaxID=444 RepID=Q48824_LEGPN	Legionellaceae	1	476	0.00210084
agilent_233272	MLGINSNINSLVAQQNLNGSQGALSQAITRLSSGKRINSAADDAAGLAIATRMQTQINGLNQGV (1/1)	2.35294	10.9375	4.64844				VFG002535(gb|YP_109915) (fliC) flagellin [Flagella (VF0430)] [Burkholderia pseudomallei K96243]	UniRef90_Q3JY46	Flagellin n=43 Tax=Burkholderiaceae TaxID=119060 RepID=Q3JY46_BURP1	Burkholderia pseudomallei	1	389	0.00257069
agilent_237936	RFESTITNLNNTVNNLTSARSRIQDADYSTEVSNMSRAQILQQAGTSVLAQANQVPQTVLSLLR (1/1)	7.05882	10.5469	1.49414	30	7.5	4	VFG002321(gb|YP_001006728) (fliC) flagellin [Flagella (VF0394)] [Yersinia enterocolitica subsp. enterocolitica 8081]	UniRef90_A1JSQ1	Flagellin n=55 Tax=Yersinia TaxID=444888 RepID=A1JSQ1_YERE8	Yersinia	318	382	0.832461
agilent_239127	SGGVLYARNGQFKLDENRNIVNMQGLSLTGYPATGTPPTVQQGANPVALSVPQNMIPAKATTSG (1/1)	1.96078	3.125	1.59375				VFG002348(gb|YP_001006761) (flgE) flagellar hook protein FlgE [Flagella (VF0394)] [Yersinia enterocolitica subsp. enterocolitica 8081]	UniRef90_A0A0E1NMC8	Flagellar hook protein FlgE n=21 Tax=Yersinia TaxID=444888 RepID=A0A0E1NMC8_YEREN	Yersinia	89	420	0.211905
agilent_28075	AWKTLNKKVKSLYSNMTSLKYSSAYKTKMASVSDTTKASVSAEGTAVNGSYSLKINQVAKSGYL (1/1)	3.92157	3.90625	0.996094				MH0008_GL0012455 MPA_PNP_EM_seqs_non_topgraph_seqs_final_210318.csv	UniRef90_R6NM46	Flagellar hook-associated protein 2 n=16 Tax=Roseburia TaxID=841 RepID=R6NM46_9FIRM	Roseburia	45	771	0.0583658
agilent_32166	DDAAGLSISEKMRGQIRGLNQASTNAQDGISLIQTAEGALNESHSILQRMRELSVQASNGTETD (1/1)	14.902	51.5625	3.46012	27.5	10	2.75	T2D-105A_GL0053933 MPA_PNP_EM_seqs_non_topgraph_seqs_final_210318.csv	UniRef90_A0A174IP95	Flagellin n=3 Tax=Clostridiales TaxID=186802 RepID=A0A174IP95_9FIRM	Clostridiales	45	513	0.0877193
agilent_40576	DRALDRLDDAIARVSEARSNLGAYENRLEYSTNSLDEFGENMTDAMSRLTDVDMAEEMTNYTHQ (1/1)	10.1961	5.46875	0.536358				MH0268_GL0121737 MPA_PNP_EM_seqs_non_topgraph_seqs_final_210318.csv	UniRef90_G2T5W2	Flagellin n=3 Tax=Roseburia TaxID=841 RepID=G2T5W2_ROSHA	Roseburia	485	575	0.843478
agilent_43110	DVKFKEELIMVVQHNLQAANTNRQLGITTSAQAKSTEKLSSGYKINRAADDAAGLSISEKMRSQ (1/1)	11.3725	45.7031	4.01872	12.5	7.5	1.66667	MH0369_GL0102815 MPA_PNP_EM_seqs_non_topgraph_seqs_final_210318.csv	UniRef90_A0A1C5VBJ4	Flagellin n=16 Tax=Roseburia TaxID=841 RepID=A0A1C5VBJ4_9FIRM	Eubacterium rectale ATCC 33656 & Roseburia inulinivorans DSM 16841 flagellin	1	285	0.00350877
agilent_45732	EDGFAKKVSNLSGQIGKYAKEKVTELEKSSAQASSNYNRYARYANNSQSYNSSYYNNSYYNSKA (1/1)	3.52941	5.07812	1.4388				MH0039_GL0003639 MPA_PNP_EM_seqs_non_topgraph_seqs_final_210318.csv	UniRef90_D4KRT3	Uncharacterized protein n=9 Tax=Roseburia TaxID=841 RepID=D4KRT3_9FIRM	Roseburia	200	264	0.757576
agilent_50246	EKLSSGYRINRAGDDAAGLAISEKMRSQIRGLGQAKRNAQDGISMIQTYEGAAQETHSILQRMK (1/1)	28.2353	62.5	2.21354	35	12.5	2.8	MH0092_GL0010172 MPA_PNP_EM_seqs_non_topgraph_seqs_final_210318.csv	UniRef90_R5LM81	Flagellin n=2 Tax=Clostridiales TaxID=186802 RepID=R5LM81_9FIRM	Clostridiales	45	492	0.0914634
agilent_50247	EKLSSGYRINRAGDDAAGLKISEKMRSQVRGLNRASTNAQDGVSLIQTAEGALNEAHSILQRMN (1/1)	14.902	53.125	3.56497	27.5	5	5.5	MH0436_GL0046035 MPA_PNP_EM_seqs_non_topgraph_seqs_final_210318.csv	UniRef90_A0A354D3V1	Flagellin n=2 Tax=Clostridiales TaxID=186802 RepID=A0A354D3V1_9FIRM	Clostridiales	45	413	0.108959
agilent_56259	EVHTMVVQHNMSAMNANRMLSGVSSAQSKSTEKLSSGYRINRAADDAAGLSISEKMRGQIRGLN (1/1)	35.6863	67.9688	1.90462	52.5	22.5	2.33333	T2D-105A_GL0053933 MPA_PNP_EM_seqs_non_topgraph_seqs_final_210318.csv	UniRef90_A0A174IP95	Flagellin n=3 Tax=Clostridiales TaxID=186802 RepID=A0A174IP95_9FIRM	Clostridiales	1	513	0.00194932
agilent_65619	GALGEVSSMLQRIRELAVQGASDTYSENDKKALQSEIDELTKEVDRISGDTEYNTKSLLDGSSD (1/1)	4.31373	5.46875	1.26776	10	5	2	V1.CD15-3_GL0052858 MPA_PNP_EM_seqs_non_topgraph_seqs_final_210318.csv	UniRef90_A0A173T8A2	Flagellin n=21 Tax=Clostridiales TaxID=186802 RepID=A0A173T8A2_9FIRM	Eubacterium rectale ATCC 33656	89	488	0.182377
agilent_71860	GKMGAVQNRLEHTINNLDTASENLQTAESRIRDTDMAEEMVNYSKNNILAQAGQSMLAQANQSN (1/1)	0.392157	13.6719	34.8633				T2D-105A_GL0053933 MPA_PNP_EM_seqs_non_topgraph_seqs_final_210318.csv	UniRef90_A0A174IP95	Flagellin n=3 Tax=Clostridiales TaxID=186802 RepID=A0A174IP95_9FIRM	Clostridiales	441	513	0.859649
agilent_72399	GLAISKKMSAQIRGLDRAALNSNDGISVIQSAEGGMEEMHSILGRMRELAVQAANDVNDEVDRD (1/1)	8.23529	33.2031	4.03181				MH0002_GL0061182 MPA_PNP_EM_seqs_non_topgraph_seqs_final_210318.csv	UniRef90_R5NUV8	Flagellin n=7 Tax=Clostridiales TaxID=186802 RepID=R5NUV8_9CLOT	Clostridiales	45	477	0.0943396
agilent_72400	GLAISNKMRTQIRALDRSAQNAEDGVSILESADGALSEIHSVLQRVRELCVQNANDTYTLEDRE (1/1)	18.8235	53.5156	2.84302	22.5	10	2.25	MH0316_GL0084816 MPA_PNP_EM_seqs_non_topgraph_seqs_final_210318.csv	UniRef90_A0A0Q1HMM5	Flagellin n=6 Tax=Clostridiales TaxID=186802 RepID=A0A0Q1HMM5_9FIRM	Clostridiales	45	462	0.0974026
agilent_72410	GLAMSKRMNAQIEGLSVANQNASDGVSIIEIADGAMTEISEMLQRINELSVKAANGIMTDDDRA (1/1)	10.1961	43.75	4.29087	12.5	5	2.5	MH0007_GL0015775 MPA_PNP_EM_seqs_non_topgraph_seqs_final_210318.csv	UniRef90_A0A1C5XGK9	Flagellin n=12 Tax=root TaxID=1 RepID=A0A1C5XGK9_9CLOT	root (flagellin, many bacteria)	45	375	0.12
agilent_73127	GLSISEKMRKQIRGLDQASTNAEDGISAVQTAEGALNEVHSMLQRMNELAVQAANGTNSESDRT (1/1)	19.6078	55.4688	2.82891	35	12.5	2.8	MH0250_GL0256152 MPA_PNP_EM_seqs_non_topgraph_seqs_final_210318.csv	UniRef90_A0A416JDV1	Flagellin (Fragment) n=1 Tax=Clostridium sp. AM49-4BH TaxID=2293035 RepID=A0A416JDV1_9CLOT	Clostridium	45	484	0.0929752
agilent_73128	GLSISEKMRKQIRGLSQASSNAQDGISCVQTAEGALTEVHSMLQRMNELAVQAGNGTMSEDDRQ (1/1)	20.7843	58.2031	2.80034	35	12.5	2.8	MH0010_GL0007892 MPA_PNP_EM_seqs_non_topgraph_seqs_final_210318.csv	UniRef90_R5E067	Flagellin n=2 Tax=Eubacterium TaxID=1730 RepID=R5E067_9FIRM	Eubacterium	45	451	0.0997783
agilent_73129	GLSISEKMRNQIRGINQAVKNSEDGVSLIQTAEGNMSEIHSILQRMGELATKAANDVNASVDRK (1/1)	10.9804	46.0938	4.19782	22.5	7.5	3	MH0437_GL0231446 MPA_PNP_EM_seqs_non_topgraph_seqs_final_210318.csv	UniRef90_R5NUP6	Flagellin n=6 Tax=Clostridiales TaxID=186802 RepID=R5NUP6_9CLOT	Clostridiales	45	286	0.157343
agilent_73213	GLTISEKMRKQIKGLDQASTNAQDGVSAVQTAEGALTEVHSMLQRMNELAVQSANGTNAQSDRD (1/1)	9.80392	42.9688	4.38281	12.5	5	2.5	WP_007884712.1 MPA_PNP_EM_seqs_non_topgraph_seqs_final_210318.csv	UniRef90_A0A173UAU5	Flagellin n=3 Tax=Roseburia inulinivorans TaxID=360807 RepID=A0A173UAU5_9FIRM	Roseburia inulinivorans DSM 16841	45	393	0.114504
agilent_73214	GLTISEKMRKQIKGLDRASTNAQDGVSAVQTAEGALTEVHSMLQRMNELAVQSANGTNSATDRK (1/1)	14.902	48.0469	3.2242	27.5	10	2.75	WP_012744138.1 MPA_PNP_EM_seqs_non_topgraph_seqs_final_210318.csv	UniRef90_C4ZDZ6	Flagellin n=1 Tax=Agathobacter rectalis (strain ATCC 33656 / DSM 3377 / JCM 17463 / KCTC 5835 / VPI 0990) TaxID=515619 RepID=C4ZDZ6_AGARV	Eubacterium rectale ATCC 33656_Flagellin	45	414	0.108696
agilent_73215	GLTISEKMRKQIRGLDKASSNAQDGVSSVQTAEGALTEVHSMLQRMNELAVQAANGTNSKDTDR (1/1)	20.3922	56.25	2.75841	32.5	12.5	2.6	MH0260_GL0103278 MPA_PNP_EM_seqs_non_topgraph_seqs_final_210318.csv	UniRef90_A0A173T5V3	Flagellin n=2 Tax=Roseburia faecis TaxID=301302 RepID=A0A173T5V3_9FIRM	Roseburia	45	514	0.0875486
agilent_73216	GLTISEKMRKQIRGLDQASTNAQDGVSSVQTAEGALTEVHSMLQRMNELAVQAANGTNSKESDR (1/1)	31.7647	64.4531	2.02908	45	12.5	3.6	WP_007886088.1 MPA_PNP_EM_seqs_non_topgraph_seqs_final_210318.csv	UniRef90_C0FTT4	Flagellin n=5 Tax=Roseburia inulinivorans TaxID=360807 RepID=C0FTT4_9FIRM	Roseburia inulinivorans DSM 16841	45	467	0.0963597
agilent_73393	GMAISKKMHAQIKAIERSANNTQDGVSVVQTAEGALSELENILQRMRELSVKAASETNSGEEKD (1/1)	0.392157	7.8125	19.9219				MH0005_GL0011337 MPA_PNP_EM_seqs_non_topgraph_seqs_final_210318.csv	UniRef90_D4S2X1	Flagellin n=3 Tax=Butyrivibrio TaxID=830 RepID=D4S2X1_9FIRM	Butyrivibrio	45	453	0.0993377
agilent_73395	GMAISNKMQAQIDALDRASSNASDGTSVLQIADGALNETSAILQRMRELSVQAANGTNSLEDKQ (1/1)	9.01961	33.5938	3.72452	17.5	5	3.5	MH0044_GL0005871 MPA_PNP_EM_seqs_non_topgraph_seqs_final_210318.csv	UniRef90_A0A173VM56	Flagellin n=8 Tax=Roseburia TaxID=841 RepID=A0A173VM56_9FIRM	Roseburia inulinivorans DSM 16841	45	494	0.0910931
agilent_73396	GMAISNKMRTQIRALDQASRNSADGDSIIQTAEGAMSEIENILQRIRELGVQAANGTLALEDRK (1/1)	11.7647	42.1875	3.58594	17.5	5	3.5	MH0172_GL0065659 MPA_PNP_EM_seqs_non_topgraph_seqs_final_210318.csv	UniRef90_A0A3D2TUV9	Flagellin n=7 Tax=Clostridiales TaxID=186802 RepID=A0A3D2TUV9_9FIRM	Clostridiales	45	450	0.1
agilent_73397	GMAISQKMHAQIRGLQRASKNGSDGVSFIQTTEGVLSEIENMLQRCRELSVQAANGSVTTIEDK (1/1)	4.70588	26.5625	5.64453				MH0003_GL0115482 MPA_PNP_EM_seqs_non_topgraph_seqs_final_210318.csv	UniRef90_R7C7Y1	Flagellin n=5 Tax=Clostridiales TaxID=186802 RepID=R7C7Y1_9CLOT	Clostridiales	45	475	0.0947368
agilent_73398	GMAISSKMKAQIDGLDQAEANSDDGQSVLRIADGALNEVSNMLQRIRELSVQAANGTNSYSDRQ (1/1)	10.1961	38.2812	3.75451	10	7.5	1.33333	MH0001_GL0000932 MPA_PNP_EM_seqs_non_topgraph_seqs_final_210318.csv	UniRef90_A0A173T8R6	Flagellin n=6 Tax=Roseburia TaxID=841 RepID=A0A173T8R6_9FIRM	Roseburia	45	485	0.0927835
agilent_73399	GMAISTKMRAQIQGLNQASRNASDGNSILQTADGALNEVTSMIQRMRELAVQAANETNTDDDKD (1/1)	13.3333	46.875	3.51563	20	7.5	2.66667	MH0193_GL0075334 MPA_PNP_EM_seqs_non_topgraph_seqs_final_210318.csv	UniRef90_A0A354D669	Flagellin n=1 Tax=Lachnospiraceae bacterium TaxID=1898203 RepID=A0A354D669_9FIRM	Lachnospiraceae	45	494	0.0910931
agilent_79810	GYAISEKMRLQLRGLNQADNNAADGVSVLHTAEGAMEEIQSMLARMKELSVQAANGTNSVDERS (1/1)	16.8627	49.2188	2.91879	25	7.5	3.33333	MH0113_GL0055733 MPA_PNP_EM_seqs_non_topgraph_seqs_final_210318.csv	UniRef90_R7HD48	Flagellin n=1 Tax=Eubacterium sp. CAG:38 TaxID=1262889 RepID=R7HD48_9FIRM	Eubacterium	45	518	0.0868726
agilent_85705	IDTIKESIQKVSDQRSALGAVQNRLEHTISNLDNVVENTTSAESRIRDTDMAEEMVAYSKNNIL (1/1)	0.784314	8.98438	11.4551				MH0250_GL0256152 MPA_PNP_EM_seqs_non_topgraph_seqs_final_210318.csv	UniRef90_A0A416JDV1	Flagellin (Fragment) n=1 Tax=Clostridium sp. AM49-4BH TaxID=2293035 RepID=A0A416JDV1_9CLOT	Clostridium sp. AM49-4BH	397	484	0.820248
agilent_90413	INRAADDAAGLSISEKMRSQIRGLNKASSNAQDGVSLVQTAEGALNETHSILQRMNELATQAAN (1/1)	23.9216	62.8906	2.62903	45	17.5	2.57143	MH0369_GL0102815 MPA_PNP_EM_seqs_non_topgraph_seqs_final_210318.csv	UniRef90_A0A1C5VBJ4	Flagellin n=16 Tax=Roseburia TaxID=841 RepID=A0A1C5VBJ4_9FIRM	Eubacterium rectale ATCC 33656 & Roseburia inulinivorans DSM 16841 flagellin	45	285	0.157895
agilent_91287	IQKLSSGYKINSSADDPAGCAISEKMRVQLRGLSQSDNNVTDGISVLNTAEGGLIEIQSMLTRM (1/1)	5.09804	33.5938	6.58954				MH0021_GL0008491 MPA_PNP_EM_seqs_non_topgraph_seqs_final_210318.csv	UniRef90_R5DW89	Flagellin n=2 Tax=Eubacterium TaxID=1730 RepID=R5DW89_9FIRM	Eubacterium	45	532	0.0845865

## Sheet: Table S3
Supplemental Table S3. List of antibody-bound flagellin peptides shared in both CD and ME/CFS cohorts with highlighted antibody-bound peptides occurring more often in ME/CFS (purple) than in CD (red) (prevalence >5% in either cohort).
Peptide #	Amino acid sequence	%HC-NL	%CD	Ratio_CD	%ME/CFS	%HC-UK	Ratio_CFS	Full name	UniRef	UniRef Function	Taxa	Position	Sequence length	Relative position
agilent_110313	LDSAVTNLNNTTTNLSEAQSRIQDADYATEVSNMSKAQIIQQAGNSVLAKANQVPQQVLSLLQG (1/1)	4.31373	4.6875	1.08665	15	2.5	6	NP_310689.1 strains_non_MPA_non_topgraph_cdhit70_190118.csv	UniRef90_Q7DBI0	Flagellin n=88 Tax=Bacteria TaxID=2 RepID=Q7DBI0_ECO57	Escherichia coli O157:H7 str. Sakai	522	586	0.890785
agilent_65619	GALGEVSSMLQRIRELAVQGASDTYSENDKKALQSEIDELTKEVDRISGDTEYNTKSLLDGSSD (1/1)	4.31373	5.46875	1.26776	10	5	2	V1.CD15-3_GL0052858 MPA_PNP_EM_seqs_non_topgraph_seqs_final_210318.csv	UniRef90_A0A173T8A2	Flagellin n=21 Tax=Clostridiales TaxID=186802 RepID=A0A173T8A2_9FIRM	Eubacterium rectale ATCC 33656	89	488	0.182377
agilent_12511	AAGQAIANRFTSNIKGLTQAARNANDGISVAQTTEGALSEINNNLQRIRELTVQASTGTNSDSD (1/1)	6.27451	5.85938	0.933838	17.5	2.5	7	WP_000079699.1 strains_non_MPA_non_topgraph_cdhit70_190118.csv	UniRef90_Q9S0U1	Flagellin n=50 Tax=Enterobacteriaceae TaxID=543 RepID=Q9S0U1_ECOLX	Escherichia coli Nissle 1917	45	596	0.0755034
agilent_140310	NRFDSAITNLGNTVTNLNSARSRIEDADYATEVSNMSKAQILQQAGTSVLAQANQVPQNVLSLL (1/1)	3.92157	5.85938	1.49414	7.5	5	1.5	WP_000079833.1 strains_non_MPA_non_topgraph_cdhit70_190118.csv	UniRef90_Q06971	Flagellin n=259 Tax=Salmonella TaxID=590 RepID=FLIC_SALDU	Salmonella enterica	441	506	0.871542
agilent_140424	NRLDSAVTNLNNTTTNLSEAQSRIQDADYATEVSNMSKAQIIQQAGNSVLAKANQVPQQVLSLL (1/1)	6.27451	6.64062	1.05835	12.5	2.5	5	NP_707809.1 strains_non_MPA_non_topgraph_cdhit70_190118.csv	UniRef90_Q08860	Flagellin n=40 Tax=Enterobacteriaceae TaxID=543 RepID=FLIC_SHIFL	Shigella flexneri 2a str. 301	485	551	0.880218
agilent_124801	MFEGINTSGSALNAAKQWMEVSSNNIANADSSAAPGETPFLRKRVVLSEITPFETALTGTKGVK (1/1)	4.31373	7.03125	1.62997	7.5	10	0.75	WP_003721832.1 strains_non_MPA_non_topgraph_cdhit70_190118.csv	UniRef90_A0AGG6	Flagellar basal-body rod protein FlgC n=51 Tax=Listeria TaxID=1637 RepID=A0AGG6_LISW6	Listeria monocytogenes	1	137	0.00729927
agilent_162437	RFDSAITNLGNTVTNLNSARSRIEDADYATEVSNMSKAQILQQAGTSVLAQANQVPQNVLSLLR (1/1)	4.31373	7.42188	1.72053	17.5	5	3.5	WP_000079833.1 strains_non_MPA_non_topgraph_cdhit70_190118.csv	UniRef90_Q06971	Flagellin n=259 Tax=Salmonella TaxID=590 RepID=FLIC_SALDU	Salmonella enterica	442	506	0.873518
agilent_223802	ELSEKIRDKMFVFENIKDMDDRSVQTLLREVTSDQLKLALKGTTETTKEKIYSNMSKRAADLLR (1/1)	9.01961	7.8125	0.866168	5	15	0.333333	VFG002005(gb|YP_095785) (fliG) flagellar motor switch protein G [Flagella (VF0157)] [Legionella pneumophila subsp. pneumophila str. Philadelphia 1]	UniRef90_Q5WVT8	Flagellar motor switch protein FliG n=11 Tax=Legionella TaxID=445 RepID=Q5WVT8_LEGPL	Legionella	221	330	0.669697
agilent_162642	RFNSAITNLGNTVNNLSSARSRIEDSDYATEVSNMSRAQILQQAGTSVLAQANQVPQNVLSLLR (1/1)	5.88235	8.20312	1.39453	17.5	7.5	2.33333	WP_020438185.1 strains_non_MPA_non_topgraph_cdhit70_190118.csv	UniRef90_P06177	Flagellin n=155 Tax=Salmonella TaxID=590 RepID=FLIC_SALMU	Salmonella enterica	443	507	0.873767
agilent_179632	SSNSSVISATGNAGATNVDYKFNVKKLAETAKAQSSIEGLKKESKLVSLGAKEGEQFKFELGKD (1/1)	9.41176	8.20312	0.871582	5	15	0.333333	SZEY-104A_GL0018364 MPA_PNP_EM_seqs_non_topgraph_seqs_final_210318.csv	UniRef90_UPI0008DA98AF	flagellar filament capping protein FliD n=1 Tax=Romboutsia timonensis TaxID=1776391 RepID=UPI0008DA98AF	Romboutsia timonensis	89	513	0.173489
agilent_12512	AAGQAIANRFTSNIKGLTQAARNANDGISVAQTTEGALSEINNNLQRIRELTVQATTGTNSDSD (1/1)	9.01961	10.1562	1.12602	25	7.5	3.33333	NP_310689.1 strains_non_MPA_non_topgraph_cdhit70_190118.csv	UniRef90_Q7DBI0	Flagellin n=88 Tax=Bacteria TaxID=2 RepID=Q7DBI0_ECO57	Escherichia coli O157:H7 str. Sakai	45	586	0.0767918
agilent_229487	KQLSGQTTGKSSSVGGIKTVADVINFLDGAMEEEVLERIKDWDEELSEKIRDKMFVFENIKDMD (1/1)	9.80392	10.1562	1.03594	7.5	12.5	0.6	VFG002005(gb|YP_095785) (fliG) flagellar motor switch protein G [Flagella (VF0157)] [Legionella pneumophila subsp. pneumophila str. Philadelphia 1]	UniRef90_Q5WVT8	Flagellar motor switch protein FliG n=11 Tax=Legionella TaxID=445 RepID=Q5WVT8_LEGPL	Legionella	177	330	0.536364
agilent_132876	NASDGISVIHISDGALGEVTSILQRMRELSVQAASDATMGQEDKEAIQKEISSLKDEVDRISKD (1/1)	4.70588	10.5469	2.24121	12.5	7.5	1.66667	MH0268_GL0121737 MPA_PNP_EM_seqs_non_topgraph_seqs_final_210318.csv	UniRef90_G2T5W2	Flagellin n=3 Tax=Roseburia TaxID=841 RepID=G2T5W2_ROSHA	Roseburia	133	575	0.231304
agilent_237936	RFESTITNLNNTVNNLTSARSRIQDADYSTEVSNMSRAQILQQAGTSVLAQANQVPQTVLSLLR (1/1)	7.05882	10.5469	1.49414	30	7.5	4	VFG002321(gb|YP_001006728) (fliC) flagellin [Flagella (VF0394)] [Yersinia enterocolitica subsp. enterocolitica 8081]	UniRef90_A1JSQ1	Flagellin n=55 Tax=Yersinia TaxID=444888 RepID=A1JSQ1_YERE8	Yersinia	318	382	0.832461
agilent_12509	AAGQAIANRFTANIKGLTQASRNANDGISIAQTTEGALNEINNNLQRVRELAVQSANGTNSQSD (1/1)	10.5882	10.9375	1.03299	27.5	10	2.75	WP_020438185.1 strains_non_MPA_non_topgraph_cdhit70_190118.csv	UniRef90_P06177	Flagellin n=155 Tax=Salmonella TaxID=590 RepID=FLIC_SALMU	Salmonella enterica	45	507	0.0887574
agilent_12513	AAGQAIANRFTSNIKGLTQASRNANDGISIAQTTEGALNEINNNLQRVRELSVQATNGTNSDSD (1/1)	10.1961	11.3281	1.11103	27.5	5	5.5	WP_000079833.1 strains_non_MPA_non_topgraph_cdhit70_190118.csv	UniRef90_Q06971	Flagellin n=259 Tax=Salmonella TaxID=590 RepID=FLIC_SALDU	Salmonella enterica	45	506	0.0889328
agilent_12510	AAGQAIANRFTANIKGLTQASRNANDGISVAQTTEGALSEINNNLQRIRELSVQATNGTNSDSD (1/1)	8.62745	11.7188	1.35831	27.5	10	2.75	WP_000079828.1 strains_non_MPA_non_topgraph_cdhit70_190118.csv	UniRef90_Q09012	Flagellin n=54 Tax=Enterobacteriaceae TaxID=543 RepID=Q09012_SHISO	Shigella sonnei 53G	45	525	0.0857143
agilent_113561	LIQTAEGALNEAHSILQRMNELAVQGANDTNENIDREAINEELDALTTELDRISSTTQFNKQNL (1/1)	8.23529	15.2344	1.84989	15	7.5	2	MH0436_GL0046035 MPA_PNP_EM_seqs_non_topgraph_seqs_final_210318.csv	UniRef90_A0A354D3V1	Flagellin n=2 Tax=Clostridiales TaxID=186802 RepID=A0A354D3V1_9FIRM	Clostridiales	89	413	0.215496
agilent_114167	LKINHSKDNPAGMAISNKMKAQIDGLNRASQNASDGISVIQIADGALSETTSILQRMRELSVQA (1/1)	10.9804	32.0312	2.91713	12.5	0.1	12	MH0160_GL0068275 MPA_PNP_EM_seqs_non_topgraph_seqs_final_210318.csv	UniRef90_A0A173S481	Flagellin n=15 Tax=Lachnospiraceae TaxID=186803 RepID=A0A173S481_9FIRM	Lachnospiraceae	45	499	0.0901804
agilent_232048	MAQVINTNVASLTAQRNLGVSGNMMQTSIQRLSSGLRINSAKDDAAGLAISQRMTAQIRGMNQA (1/1)	9.80392	33.5938	3.42656	15	2.5	6	VFG001854(gb|YP_095369) (fliC) flagellin [Flagella (VF0157)] [Legionella pneumophila subsp. pneumophila str. Philadelphia 1]	UniRef90_Q48824	Flagellin n=45 Tax=Legionellaceae TaxID=444 RepID=Q48824_LEGPN	Legionellaceae	1	476	0.00210084
agilent_73395	GMAISNKMQAQIDALDRASSNASDGTSVLQIADGALNETSAILQRMRELSVQAANGTNSLEDKQ (1/1)	9.01961	33.5938	3.72452	17.5	5	3.5	MH0044_GL0005871 MPA_PNP_EM_seqs_non_topgraph_seqs_final_210318.csv	UniRef90_A0A173VM56	Flagellin n=8 Tax=Roseburia TaxID=841 RepID=A0A173VM56_9FIRM	Roseburia inulinivorans DSM 16841	45	494	0.0910931
agilent_130111	MRVNCNISAIIANNQLSKSEDALSSAIERLSSGLRINKAEDDASGMAISKKMHAQIKAIERSAN (1/1)	12.1569	38.2812	3.14894	20	10	2	MH0005_GL0011337 MPA_PNP_EM_seqs_non_topgraph_seqs_final_210318.csv	UniRef90_D4S2X1	Flagellin n=3 Tax=Butyrivibrio TaxID=830 RepID=D4S2X1_9FIRM	Butyrivibrio	1	453	0.00220751
agilent_73398	GMAISSKMKAQIDGLDQAEANSDDGQSVLRIADGALNEVSNMLQRIRELSVQAANGTNSYSDRQ (1/1)	10.1961	38.2812	3.75451	10	7.5	1.33333	MH0001_GL0000932 MPA_PNP_EM_seqs_non_topgraph_seqs_final_210318.csv	UniRef90_A0A173T8R6	Flagellin n=6 Tax=Roseburia TaxID=841 RepID=A0A173T8R6_9FIRM	Roseburia	45	485	0.0927835
agilent_119378	LSISEKMRSQIRGLNKASDNAQDGISLIQTAEGALNESHSILQRMRELSVQAANGTETDDDREA (1/1)	10.1961	40.625	3.98438	10	5	2	SZEY-64A_GL0055442 MPA_PNP_EM_seqs_non_topgraph_seqs_final_210318.csv	UniRef90_D4KUB5	Flagellin n=6 Tax=Roseburia TaxID=841 RepID=D4KUB5_9FIRM	Roseburia	89	583	0.152659
agilent_73396	GMAISNKMRTQIRALDQASRNSADGDSIIQTAEGAMSEIENILQRIRELGVQAANGTLALEDRK (1/1)	11.7647	42.1875	3.58594	17.5	5	3.5	MH0172_GL0065659 MPA_PNP_EM_seqs_non_topgraph_seqs_final_210318.csv	UniRef90_A0A3D2TUV9	Flagellin n=7 Tax=Clostridiales TaxID=186802 RepID=A0A3D2TUV9_9FIRM	Clostridiales	45	450	0.1
agilent_73213	GLTISEKMRKQIKGLDQASTNAQDGVSAVQTAEGALTEVHSMLQRMNELAVQSANGTNAQSDRD (1/1)	9.80392	42.9688	4.38281	12.5	5	2.5	WP_007884712.1 MPA_PNP_EM_seqs_non_topgraph_seqs_final_210318.csv	UniRef90_A0A173UAU5	Flagellin n=3 Tax=Roseburia inulinivorans TaxID=360807 RepID=A0A173UAU5_9FIRM	Roseburia inulinivorans DSM 16841	45	393	0.114504
agilent_72410	GLAMSKRMNAQIEGLSVANQNASDGVSIIEIADGAMTEISEMLQRINELSVKAANGIMTDDDRA (1/1)	10.1961	43.75	4.29087	12.5	5	2.5	MH0007_GL0015775 MPA_PNP_EM_seqs_non_topgraph_seqs_final_210318.csv	UniRef90_A0A1C5XGK9	Flagellin n=12 Tax=root TaxID=1 RepID=A0A1C5XGK9_9CLOT	root (flagellin, many bacteria)	45	375	0.12
agilent_43110	DVKFKEELIMVVQHNLQAANTNRQLGITTSAQAKSTEKLSSGYKINRAADDAAGLSISEKMRSQ (1/1)	11.3725	45.7031	4.01872	12.5	7.5	1.66667	MH0369_GL0102815 MPA_PNP_EM_seqs_non_topgraph_seqs_final_210318.csv	UniRef90_A0A1C5VBJ4	Flagellin n=16 Tax=Roseburia TaxID=841 RepID=A0A1C5VBJ4_9FIRM	Eubacterium rectale ATCC 33656 & Roseburia inulinivorans DSM 16841 flagellin	1	285	0.00350877
agilent_11583	MIINHNTSAINASRNNGINAANLSKTQEKLSSGYRINRASDDAAGMGVSGKINAQIRGLSQASR (1/1)	9.80392	46.0938	4.70156	17.5	2.5	7	Flagellar filament 41 kDa core protein	UniRef90_P11089	Flagellar filament 41 kDa core protein n=535 Tax=Borreliaceae TaxID=1643685 RepID=FLA1_BORBU	Borreliaceae	1	337	0.00296736
agilent_73129	GLSISEKMRNQIRGINQAVKNSEDGVSLIQTAEGNMSEIHSILQRMGELATKAANDVNASVDRK (1/1)	10.9804	46.0938	4.19782	22.5	7.5	3	MH0437_GL0231446 MPA_PNP_EM_seqs_non_topgraph_seqs_final_210318.csv	UniRef90_R5NUP6	Flagellin n=6 Tax=Clostridiales TaxID=186802 RepID=R5NUP6_9CLOT	Clostridiales	45	286	0.157343
agilent_73399	GMAISTKMRAQIQGLNQASRNASDGNSILQTADGALNEVTSMIQRMRELAVQAANETNTDDDKD (1/1)	13.3333	46.875	3.51563	20	7.5	2.66667	MH0193_GL0075334 MPA_PNP_EM_seqs_non_topgraph_seqs_final_210318.csv	UniRef90_A0A354D669	Flagellin n=1 Tax=Lachnospiraceae bacterium TaxID=1898203 RepID=A0A354D669_9FIRM	Lachnospiraceae	45	494	0.0910931
agilent_126598	MKINHNISAQLANVNLKKNDNRLSLSMQKLSSGYKITKAADDSAGLAISNKMRTQIRALDRSAQ (1/1)	14.902	47.2656	3.17177	30	10	3	MH0316_GL0084816 MPA_PNP_EM_seqs_non_topgraph_seqs_final_210318.csv	UniRef90_A0A0Q1HMM5	Flagellin n=6 Tax=Clostridiales TaxID=186802 RepID=A0A0Q1HMM5_9FIRM	Clostridiales	1	462	0.0021645
agilent_73214	GLTISEKMRKQIKGLDRASTNAQDGVSAVQTAEGALTEVHSMLQRMNELAVQSANGTNSATDRK (1/1)	14.902	48.0469	3.2242	27.5	10	2.75	WP_012744138.1 MPA_PNP_EM_seqs_non_topgraph_seqs_final_210318.csv	UniRef90_C4ZDZ6	Flagellin n=1 Tax=Agathobacter rectalis (strain ATCC 33656 / DSM 3377 / JCM 17463 / KCTC 5835 / VPI 0990) TaxID=515619 RepID=C4ZDZ6_AGARV	Eubacterium rectale ATCC 33656_Flagellin	45	414	0.108696
agilent_79810	GYAISEKMRLQLRGLNQADNNAADGVSVLHTAEGAMEEIQSMLARMKELSVQAANGTNSVDERS (1/1)	16.8627	49.2188	2.91879	25	7.5	3.33333	MH0113_GL0055733 MPA_PNP_EM_seqs_non_topgraph_seqs_final_210318.csv	UniRef90_R7HD48	Flagellin n=1 Tax=Eubacterium sp. CAG:38 TaxID=1262889 RepID=R7HD48_9FIRM	Eubacterium	45	518	0.0868726
agilent_32166	DDAAGLSISEKMRGQIRGLNQASTNAQDGISLIQTAEGALNESHSILQRMRELSVQASNGTETD (1/1)	14.902	51.5625	3.46012	27.5	10	2.75	T2D-105A_GL0053933 MPA_PNP_EM_seqs_non_topgraph_seqs_final_210318.csv	UniRef90_A0A174IP95	Flagellin n=3 Tax=Clostridiales TaxID=186802 RepID=A0A174IP95_9FIRM	Clostridiales	45	513	0.0877193
agilent_214044	YKINSAEDNPAGMAISNKMKAQIEALDQAKSNSSDAQNVMKIADGALGEVSSMLQRIRELAVQG (1/1)	19.2157	52.7344	2.74434	27.5	10	2.75	V1.CD15-3_GL0052858 MPA_PNP_EM_seqs_non_topgraph_seqs_final_210318.csv	UniRef90_A0A173T8A2	Flagellin n=21 Tax=Clostridiales TaxID=186802 RepID=A0A173T8A2_9FIRM	Eubacterium rectale ATCC 33656	45	488	0.0922131
agilent_50247	EKLSSGYRINRAGDDAAGLKISEKMRSQVRGLNRASTNAQDGVSLIQTAEGALNEAHSILQRMN (1/1)	14.902	53.125	3.56497	27.5	5	5.5	MH0436_GL0046035 MPA_PNP_EM_seqs_non_topgraph_seqs_final_210318.csv	UniRef90_A0A354D3V1	Flagellin n=2 Tax=Clostridiales TaxID=186802 RepID=A0A354D3V1_9FIRM	Clostridiales	45	413	0.108959
agilent_72400	GLAISNKMRTQIRALDRSAQNAEDGVSILESADGALSEIHSVLQRVRELCVQNANDTYTLEDRE (1/1)	18.8235	53.5156	2.84302	22.5	10	2.25	MH0316_GL0084816 MPA_PNP_EM_seqs_non_topgraph_seqs_final_210318.csv	UniRef90_A0A0Q1HMM5	Flagellin n=6 Tax=Clostridiales TaxID=186802 RepID=A0A0Q1HMM5_9FIRM	Clostridiales	45	462	0.0974026
agilent_73127	GLSISEKMRKQIRGLDQASTNAEDGISAVQTAEGALNEVHSMLQRMNELAVQAANGTNSESDRT (1/1)	19.6078	55.4688	2.82891	35	12.5	2.8	MH0250_GL0256152 MPA_PNP_EM_seqs_non_topgraph_seqs_final_210318.csv	UniRef90_A0A416JDV1	Flagellin (Fragment) n=1 Tax=Clostridium sp. AM49-4BH TaxID=2293035 RepID=A0A416JDV1_9CLOT	Clostridium	45	484	0.0929752
agilent_73215	GLTISEKMRKQIRGLDKASSNAQDGVSSVQTAEGALTEVHSMLQRMNELAVQAANGTNSKDTDR (1/1)	20.3922	56.25	2.75841	32.5	12.5	2.6	MH0260_GL0103278 MPA_PNP_EM_seqs_non_topgraph_seqs_final_210318.csv	UniRef90_A0A173T5V3	Flagellin n=2 Tax=Roseburia faecis TaxID=301302 RepID=A0A173T5V3_9FIRM	Roseburia	45	514	0.0875486
agilent_129839	MRINHNISAQLTNVSLKKVDNKVSASLERLSTGYKINKAADDSAGMAISNKMRTQIRALDQASR (1/1)	21.5686	56.6406	2.62607	47.5	15	3.16667	MH0172_GL0065659 MPA_PNP_EM_seqs_non_topgraph_seqs_final_210318.csv	UniRef90_A0A3D2TUV9	Flagellin n=7 Tax=Clostridiales TaxID=186802 RepID=A0A3D2TUV9_9FIRM	Clostridiales	1	450	0.00222222
agilent_129840	MRINNNMSAVITNKQLLRTENNLTKSMERLSSGLKINHAKDNPAGMAISNKMQAQIDALDRASS (1/1)	25.8824	58.2031	2.24876	40	20	2	MH0044_GL0005871 MPA_PNP_EM_seqs_non_topgraph_seqs_final_210318.csv	UniRef90_A0A173VM56	Flagellin n=8 Tax=Roseburia TaxID=841 RepID=A0A173VM56_9FIRM	Roseburia inulinivorans DSM 16841	1	494	0.00202429
agilent_73128	GLSISEKMRKQIRGLSQASSNAQDGISCVQTAEGALTEVHSMLQRMNELAVQAGNGTMSEDDRQ (1/1)	20.7843	58.2031	2.80034	35	12.5	2.8	MH0010_GL0007892 MPA_PNP_EM_seqs_non_topgraph_seqs_final_210318.csv	UniRef90_R5E067	Flagellin n=2 Tax=Eubacterium TaxID=1730 RepID=R5E067_9FIRM	Eubacterium	45	451	0.0997783
agilent_131888	MVVQHNMQAMNANRMLNITTGAQSKSTEKLSSGYRINRAADDAAGLTISEKMRKQIRGLDQAST (1/1)	22.3529	60.5469	2.70868	35	10	3.5	WP_007886088.1 MPA_PNP_EM_seqs_non_topgraph_seqs_final_210318.csv	UniRef90_C0FTT4	Flagellin n=5 Tax=Roseburia inulinivorans TaxID=360807 RepID=C0FTT4_9FIRM	Roseburia inulinivorans DSM 16841	1	467	0.00214133
agilent_177201	SNLSQSMERLSSGLKINHAKDNPAGMAISRKMKAQIDGLDRASANASDGISVIHISDGALGEVT (1/1)	33.7255	60.9375	1.80687	52.5	22.5	2.33333	MH0268_GL0121737 MPA_PNP_EM_seqs_non_topgraph_seqs_final_210318.csv	UniRef90_G2T5W2	Flagellin n=3 Tax=Roseburia TaxID=841 RepID=G2T5W2_ROSHA	Roseburia	89	575	0.154783
agilent_219870	AAGLAISQRMTAQIRGMNQAVRNANDGISLAQVAEGAMQETTNILQRMRELSVQAANSTNNSSD (1/1)	20	61.7188	3.08594	40	17.5	2.28571	VFG001854(gb|YP_095369) (fliC) flagellin [Flagella (VF0157)] [Legionella pneumophila subsp. pneumophila str. Philadelphia 1]	UniRef90_Q48824	Flagellin n=45 Tax=Legionellaceae TaxID=444 RepID=Q48824_LEGPN	Legionellaceae	45	476	0.0945378
agilent_50246	EKLSSGYRINRAGDDAAGLAISEKMRSQIRGLGQAKRNAQDGISMIQTYEGAAQETHSILQRMK (1/1)	28.2353	62.5	2.21354	35	12.5	2.8	MH0092_GL0010172 MPA_PNP_EM_seqs_non_topgraph_seqs_final_210318.csv	UniRef90_R5LM81	Flagellin n=2 Tax=Clostridiales TaxID=186802 RepID=R5LM81_9FIRM	Clostridiales	45	492	0.0914634
agilent_129819	MRIATNVSAIVSNNALQKSQDRLTKSIARLSSGYKINSSSDDAAGYAISEKMRLQLRGLNQADN (1/1)	26.6667	62.8906	2.3584	50	15	3.33333	MH0113_GL0055733 MPA_PNP_EM_seqs_non_topgraph_seqs_final_210318.csv	UniRef90_R7HD48	Flagellin n=1 Tax=Eubacterium sp. CAG:38 TaxID=1262889 RepID=R7HD48_9FIRM	Eubacterium	1	518	0.0019305
agilent_90413	INRAADDAAGLSISEKMRSQIRGLNKASSNAQDGVSLVQTAEGALNETHSILQRMNELATQAAN (1/1)	23.9216	62.8906	2.62903	45	17.5	2.57143	MH0369_GL0102815 MPA_PNP_EM_seqs_non_topgraph_seqs_final_210318.csv	UniRef90_A0A1C5VBJ4	Flagellin n=16 Tax=Roseburia TaxID=841 RepID=A0A1C5VBJ4_9FIRM	Eubacterium rectale ATCC 33656 & Roseburia inulinivorans DSM 16841 flagellin	45	285	0.157895
agilent_73216	GLTISEKMRKQIRGLDQASTNAQDGVSSVQTAEGALTEVHSMLQRMNELAVQAANGTNSKESDR (1/1)	31.7647	64.4531	2.02908	45	12.5	3.6	WP_007886088.1 MPA_PNP_EM_seqs_non_topgraph_seqs_final_210318.csv	UniRef90_C0FTT4	Flagellin n=5 Tax=Roseburia inulinivorans TaxID=360807 RepID=C0FTT4_9FIRM	Roseburia inulinivorans DSM 16841	45	467	0.0963597
agilent_126599	MKINHNMSAVITNHQLLNNENSLSVSMEKLSSGLRINHAKDDAAGMAISTKMRAQIQGLNQASR (1/1)	32.1569	65.625	2.04078	55	22.5	2.44444	MH0193_GL0075334 MPA_PNP_EM_seqs_non_topgraph_seqs_final_210318.csv	UniRef90_A0A354D669	Flagellin n=1 Tax=Lachnospiraceae bacterium TaxID=1898203 RepID=A0A354D669_9FIRM	Lachnospiraceae	1	494	0.00202429
agilent_131884	MVVQHNLQAMNANRMLNVTTGQQAKSTEKLSSGYRINRAADDAAGLTISEKMRKQIKGLDQAST (1/1)	27.0588	66.0156	2.43971	50	15	3.33333	WP_007884712.1 MPA_PNP_EM_seqs_non_topgraph_seqs_final_210318.csv	UniRef90_A0A173UAU5	Flagellin n=3 Tax=Roseburia inulinivorans TaxID=360807 RepID=A0A173UAU5_9FIRM	Roseburia inulinivorans DSM 16841	1	393	0.00254453
agilent_131886	MVVQHNMQAANANRMLGITSGAQAKSTEKLSSGYKINRAADDAAGLTISEKMRKQIRGLDKASS (1/1)	34.902	67.1875	1.92504	45	25	1.8	MH0260_GL0103278 MPA_PNP_EM_seqs_non_topgraph_seqs_final_210318.csv	UniRef90_A0A173T5V3	Flagellin n=2 Tax=Roseburia faecis TaxID=301302 RepID=A0A173T5V3_9FIRM	Roseburia faecis	1	514	0.00194553
agilent_131883	MVVQHNLQAANTNRMLGANVKAVSKSTEKLSSGYQVNRAADDAAGLSISEKMRNQIRGINQAVK (1/1)	34.902	67.9688	1.94742	47.5	30	1.58333	MH0437_GL0231446 MPA_PNP_EM_seqs_non_topgraph_seqs_final_210318.csv	UniRef90_R5NUP6	Flagellin n=6 Tax=Clostridiales TaxID=186802 RepID=R5NUP6_9CLOT	Clostridiales	1	286	0.0034965
agilent_56259	EVHTMVVQHNMSAMNANRMLSGVSSAQSKSTEKLSSGYRINRAADDAAGLSISEKMRGQIRGLN (1/1)	35.6863	67.9688	1.90462	52.5	22.5	2.33333	T2D-105A_GL0053933 MPA_PNP_EM_seqs_non_topgraph_seqs_final_210318.csv	UniRef90_A0A174IP95	Flagellin n=3 Tax=Clostridiales TaxID=186802 RepID=A0A174IP95_9FIRM	Clostridiales	1	513	0.00194932
agilent_128883	MNTNRQMGTVSSALQKSTEKLSSGYKINRAGDDAAGLSISEKMRSQIRGLNKASSNAEDGISLI (1/1)	34.1176	71.0938	2.08378	50	22.5	2.22222	MH0077_GL0059567 MPA_PNP_EM_seqs_non_topgraph_seqs_final_210318.csv	UniRef90_A0A174Z6Y0	Flagellin n=3 Tax=Eubacterium TaxID=1730 RepID=A0A174Z6Y0_9FIRM	Eubacterium	1	308	0.00324675
agilent_206701	VVQHNMSAMNANRNLGVTTGMQAKSSEKLSSGYKINRAADDAAGLSISEKMRSQIRGLNKASDN (1/1)	46.2745	73.0469	1.57856	57.5	32.5	1.76923	SZEY-64A_GL0055442 MPA_PNP_EM_seqs_non_topgraph_seqs_final_210318.csv	UniRef90_D4KUB5	Flagellin n=6 Tax=Roseburia TaxID=841 RepID=D4KUB5_9FIRM	Roseburia	45	583	0.077187
agilent_131887	MVVQHNMQAANANRMLNVTTGQQAKSTEKLSSGYRINRAADDAAGLTISEKMRKQIKGLDRAST (1/1)	47.0588	75	1.59375	55	27.5	2	WP_012744138.1 MPA_PNP_EM_seqs_non_topgraph_seqs_final_210318.csv	UniRef90_C4ZDZ6	Flagellin n=1 Tax=Agathobacter rectalis (strain ATCC 33656 / DSM 3377 / JCM 17463 / KCTC 5835 / VPI 0990) TaxID=515619 RepID=C4ZDZ6_AGARV	Eubacterium rectale ATCC 33656	1	414	0.00241546
agilent_131885	MVVQHNLTAMNANRMLGVTTSAQAKSTEKLSSGYKINRAADDAAGLSISEKMRKQIRGLSQASS (1/1)	48.6275	75.7812	1.5584	62.5	40	1.5625	MH0010_GL0007892 MPA_PNP_EM_seqs_non_topgraph_seqs_final_210318.csv	UniRef90_R5E067	Flagellin n=2 Tax=Eubacterium TaxID=1730 RepID=R5E067_9FIRM	Eubacterium	1	451	0.00221729

## Sheet: Table S4a
UniProtID	Reference	Full length sequence	Full length sequence FASTA
R9IWU3	14-2_sp000403255	MHANGFAAFKNKEEKIMSMVVQHNLTAMNSNRMLGITTSAQAKSSEKLSSGYRINRAADDAAGLTISEKMRKQIRGLDRASTNAEDGVSAVQTAEGALTEVHSMLQRMNELATQAANGTNSESDRDAIQAEIDQLTTEIDRVAETTKFNEIYLLKGDKGGVTTTQTIPAHDAGINGKLTDKGGGVSSFELDKPLENGDKITIGGKEYTIGTSADHKDPTELNTDTTGYSVAGASPFTTDAVAVGDSVTYQGNTYTLTDKVAIDDITWTAADKVKIGEIEFTLGAAGSATTINEAAKTGTVAVDKASDLIKEALAKGQQVTSKTFKVDVYDAAAAAANTAITTEHTIVASLEKGEVSSAQLKTATVEILAKAGAGDTTATKPVLGAGDSVTIGGVTTKVT…	>tr|R9IWU3|R9IWU3_9FIRM Flagellin OS=Lachnospiraceae bacterium 3-1 OX=397288 GN=C806_01156 PE=3 SV=1 MHANGFAAFKNKEEKIMSMVVQHNLTAMNSNRMLGITTSAQAKSSEKLSSGYRINRAADD AAGLTISEKMRKQIRGLDRASTNAEDGVSAVQTAEGALTEVHSMLQRMNELATQAANGTN SESDRDAIQAEIDQLTTEIDRVAETTKFNEIYLLKGDKGGVTTTQTIPAHDAGINGKLTD KGGGVSSFELDKPLENGDKITIGGKEYTIGTSADHKDPTELNTDTTGYSVAGASPFTTDA VAVGDSVTYQGNTYTLTDKVAIDDITWTAADKVKIGEIEFTLGAAGSATTINEA…
UPI00033D378C	TF01-11_sp001916135	MVVQHNITAMNANRMLGLTTGSLAKSTEKLSSGYRINRAADDAAGLSISEKMRKQIRGLSQASTNAEDGISAVQTAEGALTEVHSMLQRMNELAVQASNGTLTDETDRKAVQDEIDQLITEVDRVSETTKFNDLYLLKGAQGDQEVSVSYVTALKETPGLKNGATAPTTWYAKGGTTPLSAQDILDSLDIDADGNVVLKEGKELYKVAATPNKENGAQVKQEIVSDADIQKLYEKASNGLRKDAANGDFATEEELKNYFNEDGTYKGGLFGKKTDGTYVEVGAEYIDKFVSVKKQPSDVALQFSLHVGAESDPNNKITVKIESMSAKGIGIDGLKTDGLMTQGDATNAIDTIGNAIQKVSNQRSALGAVQNRLEHTIANLDNVVENTTSAESRIRDTDM…	>UPI00033D378C status=active MVVQHNITAMNANRMLGLTTGSLAKSTEKLSSGYRINRAADDAAGLSISEKMRKQIRGLSQASTNAEDGISAVQTAEGALTEVHSMLQRMNELAVQASNGTLTDETDRKAVQDEIDQLITEVDRVSETTKFNDLYLLKGAQGDQEVSVSYVTALKETPGLKNGATAPTTWYAKGGTTPLSAQDILDSLDIDADGNVVLKEGKELYKVAATPNKENGAQVKQEIVSDADIQKLYEKASNGLRKDAANGDFATEEELKNYFNEDGTYKGGLFGKKTDGTYVEVGAEYIDKFVSVKKQPSDVALQFSLHVGAESDPNNKITVKIESMSAKGIGIDGLKTDGLMTQGDATNAIDTIGNAIQKVSNQRSALGAVQ…
P06179	Salmonella typhimurium*	MAQVINTNSLSLLTQNNLNKSQSALGTAIERLSSGLRINSAKDDAAGQAIANRFTANIKGLTQASRNANDGISIAQTTEGALNEINNNLQRVRELAVQSANSTNSQSDLDSIQAEITQRLNEIDRVSGQTQFNGVKVLAQDNTLTIQVGANDGETIDIDLKQINSQTLGLDTLNVQQKYKVSDTAATVTGYADTTIALDNSTFKASATGLGGTDQKIDGDLKFDDTTGKYYAKVTVTGGTGKDGYYEVSVDKTNGEVTLAGGATSPLTGGLPATATEDVKNVQVANADLTEAKAALTAAGVTGTASVVKMSYTDNNGKTIDGGLAVKVGDDYYSATQNKDGSISINTTKYTADDGTSKTALNKLGGADGKTEVVSIGGKTYAASKAEGHNFKAQPDLAE…	>sp|P06179|FLIC_SALTY Flagellin OS=Salmonella typhimurium (strain LT2 / SGSC1412 / ATCC 700720) OX=99287 GN=fliC PE=1 SV=4 MAQVINTNSLSLLTQNNLNKSQSALGTAIERLSSGLRINSAKDDAAGQAIANRFTANIKG LTQASRNANDGISIAQTTEGALNEINNNLQRVRELAVQSANSTNSQSDLDSIQAEITQRL NEIDRVSGQTQFNGVKVLAQDNTLTIQVGANDGETIDIDLKQINSQTLGLDTLNVQQKYK VSDTAATVTGYADTTIALDNSTFKASATGLGGTDQKIDGDLKFDDTTGKYYAKVTVTGGT GKDGYYEVSVDKTNGEVTLAGGATSPLTGGLP…
A0A396ADJ7	Roseburia inulinivorans	MVVQHNMQAMNANRMLNVTTGAQSKSTEKLSSGYRINRAADDAAGLTISEKMRKQIRGLDQASTNAQDGVSSVQTAEGALTEVHSMLQRMNELAVQASNGTNSEDDRQAIQDEIEQLTTEIDRVAETTKFNEIYLLKGDKSGTTKTNTVAAHDAGLAGKLSESVDGKTTFTADSIAVGDKVTIAGKEYTIVDSAKAADYQDAKSYTTPASGDKITDKDGKTYTYYAQNATDANGTTVAAAGWYEDGDSTKTATTQTTIVKAGNTLNGKTIVGDGTNAVTANTIDDVKDAVKALATGKTVTIADADGTSNSKTYTVGTSTKEDGSAYTADDIAAMITGGKVVKVDTAYNYVLPAASTSDSEISLNDAYNKMAKELETASSIGADDKTKASVKNNGDGTFE…	>tr|A0A396ADJ7|A0A396ADJ7_9FIRM Flagellin OS=Roseburia inulinivorans OX=360807 GN=DW813_11685 PE=3 SV=1 MVVQHNMQAMNANRMLNVTTGAQSKSTEKLSSGYRINRAADDAAGLTISEKMRKQIRGLD QASTNAQDGVSSVQTAEGALTEVHSMLQRMNELAVQASNGTNSEDDRQAIQDEIEQLTTE IDRVAETTKFNEIYLLKGDKSGTTKTNTVAAHDAGLAGKLSESVDGKTTFTADSIAVGDK VTIAGKEYTIVDSAKAADYQDAKSYTTPASGDKITDKDGKTYTYYAQNATDANGTTVAAA GWYEDGDSTKTATTQTTIVKAGNTLNGKTIVGDGTNAVTANTIDDVKDAVK…
P0C6C4	Vibrio cholerae	MAINVNTNVSAMTAQRYLNGAADGMQKSMERLSSGYKINSARDDAAGLQISNRLTSQSRGLDMAVKNANDGISIAQTAEGAMNETTNILQRMRDLALQSSNGSNSSSERRAIQEEVSALNDELNRIAETTSFGGNKLLNGSFGSKSFQIGADSGEAVMLSMGSMRSDTQAMGGKSYRAQEGKAADWRVGAATDLTLSYTNKQGEAREVTINAKQGDDLEELATYINGQTEDVKASVGEDGKLQLFASSQKVNGDVTIGGGLGGEIGFDAGRNVTVADVNVSTVAGSQEAVSILDGALKAVDSQRASLGAFQNRFGHAISNLDNVNENVNASRSRIRDTDYARETTAMTKAQILQQASTSVLAQAKQSPSAALSLLG	>sp|P0C6C4|FLAB_VIBCH Flagellin B OS=Vibrio cholerae serotype O1 (strain ATCC 39315 / El Tor Inaba N16961) OX=243277 GN=flaB PE=3 SV=1 MAINVNTNVSAMTAQRYLNGAADGMQKSMERLSSGYKINSARDDAAGLQISNRLTSQSRG LDMAVKNANDGISIAQTAEGAMNETTNILQRMRDLALQSSNGSNSSSERRAIQEEVSALN DELNRIAETTSFGGNKLLNGSFGSKSFQIGADSGEAVMLSMGSMRSDTQAMGGKSYRAQE GKAADWRVGAATDLTLSYTNKQGEAREVTINAKQGDDLEELATYINGQTEDVKASVGEDG KLQLFASSQKVNGDVTIGGG…
UPI00033ADA94	TF01-11 sp001916135	MIVQHNITAMNANRMLGLTTGSLSKSTEKLSSGYKINRAADDAAGLSISEKMRKQIRGLSQASTNAEDGISCVQTAEGALNEIHSMLQRMNELAVQSANGTNSESDRTAIQNEIDQLSTEIDRVSETTKYNETYLLKGDKSLTKGYTYSYGNFNTAQAGKVTAFSTDKSTGLTAAWVDTDLSGKSQKLQDEQNELLVSLRDQGVQITANYAKGSKNPTYSVALMGDAAQKFSVVEDNQTAGNFLIKDKEGETIGALSASGAAQLAANATEKITKSATIIAQDVQSVKSTKAQAKYYDKDGNAISANALSKYVEASPNATDATKTDVKVRADAPTVYDAVGNVTAINTDDIAALQDLTADLTVKLHVGADATANNQISINIATMSAKGLGVNGLKVDGAD…	>UPI00033ADA94 status=active MIVQHNITAMNANRMLGLTTGSLSKSTEKLSSGYKINRAADDAAGLSISEKMRKQIRGLS QASTNAEDGISCVQTAEGALNEIHSMLQRMNELAVQSANGTNSESDRTAIQNEIDQLSTE IDRVSETTKYNETYLLKGDKSLTKGYTYSYGNFNTAQAGKVTAFSTDKSTGLTAAWVDTD LSGKSQKLQDEQNELLVSLRDQGVQITANYAKGSKNPTYSVALMGDAAQKFSVVEDNQTA GNFLIKDKEGETIGALSASGAAQLAANATEKITKSATIIAQDVQSVKSTKAQAKYYDKDG NAISANALSKYVEASPNATDATKTDVKVRADAPTVYDAVGNVTAINTDDIAALQDLTADL TVKL…
A0A1Q6SRY2	COE1 sp001916965	MVVQHNISAMNANRMLGITQGSLSKSTEKLSSGYKVNRAADDAAGLSISEKMRKQIRGLDQASANAEDGISAVQTAEGALTEVHDMLQRMNELAVKASNGTMSSDDRQTVQDEVDQLLTEIDRVAETTKFNETYLLKGDTSKKEITLSAKDAGLDGKLVGNATGATFSVAELKVGDTVSIGGKDYTIGDTMANVKASFDTNGKFKGIAAGSQVTLNGTQYTILAGTEKTDDSKNQITQSDMVDRINAGKITSIKYNGNTYNVITDVKGGANGKTADGVDDNDTSIITAEKAYSLMAQELTLANNVGANKEASEVTYKKTANKADVDANGNVNFTIKSGKAETQEDLNFSLHVGADADMTNKIGVKISSLDTTGLGIAGLNVKDSTGASATYAIDSIADA…	>tr|A0A1Q6SRY2|A0A1Q6SRY2_9FIRM Flagellin OS=Roseburia sp. CAG:10041_57 OX=1897016 GN=BHW48_07120 PE=3 SV=1 MVVQHNISAMNANRMLGITQGSLSKSTEKLSSGYKVNRAADDAAGLSISEKMRKQIRGLD QASANAEDGISAVQTAEGALTEVHDMLQRMNELAVKASNGTMSSDDRQTVQDEVDQLLTE IDRVAETTKFNETYLLKGDTSKKEITLSAKDAGLDGKLVGNATGATFSVAELKVGDTVSI GGKDYTIGDTMANVKASFDTNGKFKGIAAGSQVTLNGTQYTILAGTEKTDDSKNQITQSD MVDRINAGKITSIKYNGNTYNVITDVKGGANGKTADGVDDNDTSIIT…
Q5Y831	Listeria monocytogenes	MKVNTNIISLKTQEYLRKNNEGMTQAQERLASGKRINSSLDDAAGLAVVTRMNVKSTGLDAASKNSSMGIDLLQTADSALSSMSSILQRMRQLAVQSSNGSFSDEDRKQYTAEFGSLIKELDHVADTTNYNNIKLLDQTATGAATQVSIQASDKANDLINIDLFNAKGLSAGTITLGSGSTVAGYSALSVADADSSQEATEAIDELINNISNGRALLGAGMSRLSYNVSNVNNQSIATKASASSIEDADMAAEMSEMTKYKILTQTSISMLSQANQTPQMLTQLINS	>tr|Q5Y831|Q5Y831_LISMN Flagellin OS=Listeria monocytogenes OX=1639 GN=flaA PE=3 SV=1 MKVNTNIISLKTQEYLRKNNEGMTQAQERLASGKRINSSLDDAAGLAVVTRMNVKSTGLD AASKNSSMGIDLLQTADSALSSMSSILQRMRQLAVQSSNGSFSDEDRKQYTAEFGSLIKE LDHVADTTNYNNIKLLDQTATGAATQVSIQASDKANDLINIDLFNAKGLSAGTITLGSGS TVAGYSALSVADADSSQEATEAIDELINNISNGRALLGAGMSRLSYNVSNVNNQSIATKA SASSIEDADMAAEMSEMTKYKILTQTSISMLSQANQTPQMLTQLINS
R7QZI8	CAG-45 sp000438375	MNTDNYSKYERMYDILLDYEQKIHLKNQKRIRIGLKCLIIIPLIFLAMLFWTGSSKTIFLVLWIVSLFILAAYLVFVEYSDYKLQEKLNELDERGDAGVEALIGPGVPAIDGPLKSAVKKLDATLNSETLAIEEEGADKNEEHN	>tr|R7QZI8|R7QZI8_9FIRM Uncharacterized protein OS=Roseburia sp. CAG:182 OX=1262942 GN=BN520_00364 PE=4 SV=1 MNTDNYSKYERMYDILLDYEQKIHLKNQKRIRIGLKCLIIIPLIFLAMLFWTGSSKTIFL VLWIVSLFILAAYLVFVEYSDYKLQEKLNELDERGDAGVEALIGPGVPAIDGPLKSAVKK LDATLNSETLAIEEEGADKNEEHN
A0A3E4M4T6	Agathobacter rectalis	MVVQHNMQAANANRMLNVTTGQQAKSTEKLSSGYRINRAADDAAGLTISEKMRKQIKGLDRASTNAEDGVSAVQTAEGALTEVHSMLQRMNELAVQSANGTNSETDRKAIQDEVDQLSTEIDRVSETTKFNEIYLLKGSDTPNTNSKLFSADESVGTYKGLSLTADANLKITSGRDITLGTVMLKSDNAKVAAKDANAAASTLKSATFDNGTAGNVSYTLTDGTKGTLAYTDFNTKFGVSTTETSGAFSANFKLAIGAGNAEAVDTYDNTKEKIKVDNTKAQLNGYKIGQTVTVKPSVDADKKVTLSKMGTASPLEFNLHVGSESDANNKISVSIEAMSAQGLGIDELNVSTETGATSSIDTIKDAIEKVSSQRSSLGAIQNRLEHTINNLDNVVENTT…	>tr|A0A3E4M4T6|A0A3E4M4T6_9FIRM Flagellin OS=Agathobacter rectalis OX=39491 GN=DXD13_03875 PE=3 SV=1 MVVQHNMQAANANRMLNVTTGQQAKSTEKLSSGYRINRAADDAAGLTISEKMRKQIKGLD RASTNAEDGVSAVQTAEGALTEVHSMLQRMNELAVQSANGTNSETDRKAIQDEVDQLSTE IDRVSETTKFNEIYLLKGSDTPNTNSKLFSADESVGTYKGLSLTADANLKITSGRDITLG TVMLKSDNAKVAAKDANAAASTLKSATFDNGTAGNVSYTLTDGTKGTLAYTDFNTKFGVS TTETSGAFSANFKLAIGAGNAEAVDTYDNTKEKIKVDNTKAQLNGYKIGQTVTV…
R7N1F0	CAG-95 sp000438155	MVVQHNLTAMNSNRMLGLTTKTQAKSTEKLSSGYKINRAADDAAGLSISEKMRKQIRGLTQASLNAQDGISAVQTAEGALNEVQDMLQRMNELAVKSSNGTNSETDRTYIQNEIDQLVTEIDRVAETTKFNETYLLKGDNTKTSSVYSYSGTKATITQMDGAPLANLYDVCGSAISASVAKSMIEKGEKLYSTQGTHTAATAGDSVDNTHVRLTASLYDANGHEVYKSGDILKVGDDTSKLFTDNAGKNAAGNTANDVTAKEAINVATKDLYNADGTLAFKKDAEMTADQKTNVTKYYTAVVLGTEAVEGTDFKITEPNLYDKDGNAIAANGLESYFETNADGKVVYKGGLYDSNGDVVGTKGNTLQEDADLSKFIGKSETGMGALSLKLHVGADATSN…	>tr|R7N1F0|R7N1F0_9FIRM Flagellin OS=Firmicutes bacterium CAG:95 OX=1262988 GN=BN816_00822 PE=3 SV=1 MVVQHNLTAMNSNRMLGLTTKTQAKSTEKLSSGYKINRAADDAAGLSISEKMRKQIRGLT QASLNAQDGISAVQTAEGALNEVQDMLQRMNELAVKSSNGTNSETDRTYIQNEIDQLVTE IDRVAETTKFNETYLLKGDNTKTSSVYSYSGTKATITQMDGAPLANLYDVCGSAISASVA KSMIEKGEKLYSTQGTHTAATAGDSVDNTHVRLTASLYDANGHEVYKSGDILKVGDDTSK LFTDNAGKNAAGNTANDVTAKEAINVATKDLYNADGTLAFKKDAEMTADQKTNV…
A0A414QP68	Roseburia sp900552665	MVVQHNMQAMNANRMLNVTTGQQAKSTEKLSSGYRINRAADDAAGLTISEKMRKQIRGLDQASTNAQDGVSSVQTAEGALTEVHSMLQRMNELAVQASNGTNSEDDRQAIQDEISQLTTEIDRVAETTKFNEIYLLKGDKSGTTKTNTLAAHDAGLAGKLSESVDGKTTFTADALKVGSSVKIAGTEYKIVGSADAADYTDLKGYTAADGDQIVRGDKTYTYDGGATKWKDEAGKDATGFAAAAGDTLITKATGKTTTIMGDTANNYTASTMTAVETAIKGLTTGKKVSINGTEYTVGTSTKADGSAYTADDIAALVKEGDLLKVDADFYFALPAGAKNENEISLNDAYKKMADELGKASSIGADKAATVKNNGDGTFEITQGTVNVKKSLSFSLHVGA…	>tr|A0A414QP68|A0A414QP68_9FIRM Flagellin OS=Roseburia inulinivorans OX=360807 GN=DW654_12595 PE=3 SV=1 MVVQHNMQAMNANRMLNVTTGQQAKSTEKLSSGYRINRAADDAAGLTISEKMRKQIRGLD QASTNAQDGVSSVQTAEGALTEVHSMLQRMNELAVQASNGTNSEDDRQAIQDEISQLTTE IDRVAETTKFNEIYLLKGDKSGTTKTNTLAAHDAGLAGKLSESVDGKTTFTADALKVGSS VKIAGTEYKIVGSADAADYTDLKGYTAADGDQIVRGDKTYTYDGGATKWKDEAGKDATGF AAAAGDTLITKATGKTTTIMGDTANNYTASTMTAVETAIKGLTTGKKVSIN…
A0A1Q6LK05	TF01-11 sp001414325	MAMIVQHNMSAMNANRMLGITNSSLAKSTEKLSSGYKINRAADDAAGLSISEKMRSQIRGLNKASDNAQDGISLIQTAEGALNESHSILQRMRELSVQASNGTETDDDREAVQKEISQLQDELTRISSTTEFNTMKLLDGSLGSKSASSQGAVLTGSNVATFSATGLDSAATLKGDMSQMVDTKVKDTFEIDGQQFTIDWSKGKAKDFASKYAVNLTNMTEAQTKAFASDLETLLNESASDAGLSGTVKVAYKAAGQITVTSNNNGEESSFGFVGTDATTATSGAAKTDSWGAIMFSDTPDANAAKTVDATMKIANTIAADSTFTMTINGTEVQAKIATAINEGDDMKDAAATIQTAVQKAVDAYNTAMGTTGTTEALTNTDFTVTANKDGSFNVEYAG…	>tr|A0A1Q6LK05|A0A1Q6LK05_9CLOT Flagellin OS=Clostridium sp. CAG:12237_41 OX=1896985 GN=BHW08_11610 PE=3 SV=1 MAMIVQHNMSAMNANRMLGITNSSLAKSTEKLSSGYKINRAADDAAGLSISEKMRSQIRG LNKASDNAQDGISLIQTAEGALNESHSILQRMRELSVQASNGTETDDDREAVQKEISQLQ DELTRISSTTEFNTMKLLDGSLGSKSASSQGAVLTGSNVATFSATGLDSAATLKGDMSQM VDTKVKDTFEIDGQQFTIDWSKGKAKDFASKYAVNLTNMTEAQTKAFASDLETLLNESAS DAGLSGTVKVAYKAAGQITVTSNNNGEESSFGFVGTDATTATSGA…
A0A417QJ14	Acetatifactor sp900066365	MVVQHNLTAMNSNRMLGLTTASQAKSTEKLSSGYKINRAADDAAGLSISEKMRKQIRGLTQASSNAQDGISAVQTAEGALNEVQDMLQRMNELAVKAANGTNSETDRTYIQNEIDQLTTEIDRVSETTKFNETYLLKGDKSGDKATNFQYKEVEVTNQDLYYVENGKVNTLKKGSYTSAVDTAKHDYYTSKDGVQVGQKIAADHDTYAETAKVNVITEDVYTKDTSTGNFISAKGTAKDATGTTKYYTLSAGTDGLYTATEKANPTTEEYDKVKAGTTVYDKDGNEYKAGSLVKDITNY	>UPI000E489E2D status=active MVVQHNLTAMNSNRMLGLTTASQAKSTEKLSSGYKINRAADDAAGLSISEKMRKQIRGLT QASSNAQDGISAVQTAEGALNEVQDMLQRMNELAVKAANGTNSETDRTYIQNEIDQLTTE IDRVSETTKFNETYLLKGDKSGDKATNFQYKEVEVTNQDLYYVENGKVNTLKKGSYTSAV DTAKHDYYTSKDGVQVGQKIIAADHDTYAETAKVNVITEDVYTKDTSTGNFISAKGTAKD ATGTTKYYTLSAGTDGLYTATEKANPTTEEYDKVKAGTTVYDKDGNEYKAGSLVKDITNY YASIKPGILAGDSKVADVATVTTKGTTQFTDKDGNEIAANGLGNYINNDGTLKANSGLYI NGNL…
A0A396FQA2	Agathobacter rectalis	MVVQHNMQAANANRMLNVTTSAQSKSTEKLSSGYRINRAADDAAGLTISEKMRKQIKGLDRASTNAEDGVSAVQTAEGALTEVHSMLQRMNELATQSANGTNSNTDRQAIQDEIDQLTTEIDRVSETTKFNETYLLKGDGADKAHNVNAHDAGIDGVTLTDKGDTVDVTLKELKAGDKISIAGKNYTIGAEATDGQALVDGQADAGKTITVNGTTYTYKNDKWTDADGNDATVGNGNTTAGTIKIGEGDVVSNGTKTLTVMKGVADGIDDNDSTVITAKKAYQLETAEILKASNIGTDTAAAADKNTGALADATNKFTLTKGKVNYNDALSFNLHVGADADMTNKITVNIDSMNSAGLGIKGIKADTEQDATYAIDAIADAISTVSSQRSALGAVQNRL…	>tr|A0A396FQA2|A0A396FQA2_9FIRM Flagellin OS=Agathobacter rectalis OX=39491 GN=DW001_12685 PE=3 SV=1 MVVQHNMQAANANRMLNVTTSAQSKSTEKLSSGYRINRAADDAAGLTISEKMRKQIKGLD RASTNAEDGVSAVQTAEGALTEVHSMLQRMNELATQSANGTNSNTDRQAIQDEIDQLTTE IDRVSETTKFNETYLLKGDGADKAHNVNAHDAGIDGVTLTDKGDTVDVTLKELKAGDKIS IAGKNYTIGAEATDGQALVDGQADAGKTITVNGTTYTYKNDKWTDADGNDATVGNGNTTA GTIKIGEGDVVSNGTKTLTVMKGVADGIDDNDSTVITAKKAYQLETAEILKASN…
R7R673	COE1 sp001916965	MVVQHNLQAMNSNRMLGITQGTLSGSTEKLSSGYKINRAADDAAGLSISEKMRKQIRGLDQASSNAEDGISSVQTAEGALQEVTDMLQRMNELAVQAANGTNSTTDRQYIQDEIDQLVTEVDRVSETTKFNETYLLKGDSSKATTKTYTANYAVTYAKNTGTNTGASKAGANSTGVANKVNYTGNANVYMVNVTSVSKSNASTPITSDVISNGDDITKYLANTTEAKNGALSGANLDSNYAMFKNVDASKLEIDNATAATGTKLNYKDGKLTAEHAAYILDTKTNSIFKIAAGEDLSDYMDVSDNEKKVSMKDQYRLLDQVKLSATATGKTADTDTTADANTLGADIGATNDVDVTKELKLGESIKKLYDADGKEVSGIALNKYFDENGKYKGGLFSDS…	>tr|R7R673|R7R673_9FIRM Flagellin OS=Roseburia sp. CAG:100 OX=1262940 GN=BN450_02576 PE=3 SV=1 MVVQHNLQAMNSNRMLGITQGTLSGSTEKLSSGYKINRAADDAAGLSISEKMRKQIRGLD QASSNAEDGISSVQTAEGALQEVTDMLQRMNELAVQAANGTNSTTDRQYIQDEIDQLVTE VDRVSETTKFNETYLLKGDSSKATTKTYTANYAVTYAKNTGTNTGASKAGANSTGVANKV NYTGNANVYMVNVTSVSKSNASTPITSDVISNGDDITKYLANTTEAKNGALSGANLDSNY AMFKNVDASKLEIDNATAATGTKLNYKDGKLTAEHAAYILDTKTNSIFKIAAGEDLSDYM…
UPI000964BC24	Lachnospira sp900316325	MVVQHNLTAMNANRMLGVTTSAQAKSTEKLSSGYKINRAADDAAGLSISEKMRKQIRGLSQASSNAQDGISCVQTAEGALTEVHSMLQRMNELAVQAGNGTMSEDDRQNIQDEIDQLTSEIDRVSETTKFNETYLLKGNGTETRQKEVAATAMTATYKTPVTSTVALTATNAPTTWYAKGSATALTADQILERLEVDANGNVAIKDGMEMYSEAANTTDQYGAQTKDKIVALTTVKQSYGVASTALYADAQGTTAVKDEDLKNYFNEDGTVKQSLYKKTTGANATFKEIGAEQIANYVTVTAAKDKTTVEYEAVKDLVLSFQVGADTTANNKISVSMQSMSAESIGVKGISVTGDDSTNADAAVDTIGEAIKKVSSQRSALGAVQNRLEHTIANLDNIV…	>UPI000964BC24 status=active MVVQHNLTAMNANRMLGVTTSAQAKSTEKLSSGYKINRAADDAAGLSISEKMRKQIRGLS QASSNAQDGISCVQTAEGALTEVHSMLQRMNELAVQAGNGTMSEDDRQNIQDEIDQLTSE IDRVSETTKFNETYLLKGNGTETRQKEVAATAMTATYKTPVTSTVALTATNAPTTWYAKG SATALTADQILERLEVDANGNVAIKDGMEMYSEAANTTDQYGAQTKDKIVALTTVKQSYG VASTALYADAQGTTAVKDEDLKNYFNEDGTVKQSLYKKTTGANATFKEIGAEQIANYVTV TAAKDKTTVEYEAVKDLVLSFQVGADTTANNKISVSMQSMSAESIGVKGISVTGDDSTNA DAAV…
UPI000E483442	Agathobacter rectalis	MVVQHNMQAANANRMLNVTTGQQAKSTEKLSSGYRINRAADDAAGLTISEKMRKQIKGLDRASTNAEDGVSAVQTAEGALTEVHSMLQRMNELATQASNGTNSESDRSAIQDEISQLTTEVDRVAETTKFNETYLLKGEDGTKTNIVNAHDAGLKGVLKDNGNSTSTFTADSISVGDKVTIAGTEYTIAASSDKNDYDSTAYTAADGDKLSKDGISYTYKTDHWEDSDGQTATLNVVAGDTYIRNGVAKTVVTTDFTPSTADEIKTELNKDANLGKTVTIKEADGTTNTYKIGTHKDTTGNTPTLTADEIASKITGGQDVTIDATKMYAVPSKGSDENQISLKEAYNKMAKELKTASDIGADDKTKATVTNNGDGTFTIEQGKVSVAKGLSFSLHVGSD…	>UPI000E483442 status=active MVVQHNMQAANANRMLNVTTGQQAKSTEKLSSGYRINRAADDAAGLTISEKMRKQIKGLD RASTNAEDGVSAVQTAEGALTEVHSMLQRMNELATQASNGTNSESDRSAIQDEISQLTTE VDRVAETTKFNETYLLKGEDGTKTNIVNAHDAGLKGVLKDNGNSTSTFTADSISVGDKVT IAGTEYTIAASSDKNDYDSTAYTAADGDKLSKDGISYTYKTDHWEDSDGQTATLNVVAGD TYIRNGVAKTVVTTDFTPSTADEIKTELNKDANLGKTVTIKEADGTTNTYKIGTHKDTTG NTPTLTADEIASKITGGQDVTIDATKMYAVPSKGSDENQISLKEAYNKMAKELKTASDIG ADDK…
UPI00082120D4	Acetatifactor sp900066565	MRINYNVSAMLSNNALSTNDDLLSKSLERLSSGLKINHAKDNPAGLAMSKRMNAQIEGLSVANQNASDGVSIIEIADGAMTEISEMLQRINELSVKAANGIMTDDDRATVQDEVKQLKEEITRISDVTEFNGQKLLNGEYDLKGYTNKQEVKVNYYSTDVPVKEYTIKSIPLTKDADGNIVLDGDVTFGDGFPDAKTLKTELKDDLLTITGENGFEMRLDVSGTLNGAQTGTTVQDLKINATGIGAMRLQIGANEHQVLEVNIPAVSLQNMGIENVDVSTAEGADDAIDRVDGAIKYVSSVRGRLGAFQNRLESTINSLDITSENMTSAYSRIMDVDMAEEMTSYTTYQILAQAGTSMLAQANERPSQVLQLLQ	>UPI00082120D4 status=active MRINYNVSAMLSNNALSTNDDLLSKSLERLSSGLKINHAKDNPAGLAMSKRMNAQIEGLS VANQNASDGVSIIEIADGAMTEISEMLQRINELSVKAANGIMTDDDRATVQDEVKQLKEE ITRISDVTEFNGQKLLNGEYDLKGYTNKQEVKVNYYSTDVPVKEYTIKSIPLTKDADGNI VLDGDVTFGDGFPDAKTLKTELKDDLLTITGENGFEMRLDVSGTLNGAQTGTTVQDLKIN ATGIGAMRLQIGANEHQVLEVNIPAVSLQNMGIENVDVSTAEGADDAIDRVDGAIKYVSS VRGRLGAFQNRLESTINSLDITSENMTSAYSRIMDVDMAEEMTSYTTYQILAQAGTSMLA QANE…
UPI0009693E77	Agathobacter faecis	MSMVVQHNMQAANANRMLGVTTSAQSKSTEKLSSGYKINRAADDAAGLSISEKMRKQIRGLDKASSNAQDGVSAVQTAEGALTEVHSMLQRMNELATQAANGTNSDTDRSSIQDEIDQLTTEIDRVSETTKFNETYLLKGNVDGTSSDVKVAAHDAGLAGKLTDKGNGTTVFNLDKELANGDKVTIAGKQYTIGTTGKGSVADPSTLNTKTDGYAKKDAVPFDAATTLNVGDSVTYAGSTYTLTDKTAVDQLAAADEFKIGDVGYKIVADSTATVNAGEIKLTDAKNEITKALADGKQVASTKLGGAAANKTIVTELEKGEVSTTGLADTKAATIAAKGSGITGATIGVGDSVTISGKTTVATEETPKSAKDIYDAIKQTTETTITVGSGVDAKTYTIV…	>UPI0009693E77 status=active MSMVVQHNMQAANANRMLGVTTSAQSKSTEKLSSGYKINRAADDAAGLSISEKMRKQIRG LDKASSNAQDGVSAVQTAEGALTEVHSMLQRMNELATQAANGTNSDTDRSSIQDEIDQLT TEIDRVSETTKFNETYLLKGNVDGTSSDVKVAAHDAGLAGKLTDKGNGTTVFNLDKELAN GDKVTIAGKQYTIGTTGKGSVADPSTLNTKTDGYAKKDAVPFDAATTLNVGDSVTYAGST YTLTDKTAVDQLAAADEFKIGDVGYKIVADSTATVNAGEIKLTDAKNEITKALADGKQVA STKLGGAAANKTIVTELEKGEVSTTGLADTKAATIAAKGSGITGATIGVGDSVTISGKTT VATE…
UPI000E526B88	Acetatifactor sp900066365	MVVQHNLTAMNSNRMLGLTTASQAKSTEKLSSGYKINRAADDAAGLSISEKMRKQIRGLTQASSNAQDGISAVQTAEGALTEVHDMLQRMNELAVKAANGTNSTDDRQYIQDEVDQLVEEIDRVSTTTKFNETYLLKGDSTATTNKTLKAKSAGFEGTWSGQGTGTATFTMKALEVGDKVTVAGTKYGVAAADEAAALKAAGIDTNNLNKGETIEINGTTYTIDDAADPKTNKITKDQVAGKVTADKINTINGKEYAVGTVDGYDTADKLYKKIGNEIAKASSIGTDADHPATVTNADNVFTVTEGTVVVNKAVSLDLHVGADSYTSNKISMDIDAMSAKGLGINGIQVGGDNGQNGTYAVDSIKEAIQMVSTQRSALGAIQNRLEHTINNLDNVVENT…	>UPI000E526B88 status=active MVVQHNLTAMNSNRMLGLTTASQAKSTEKLSSGYKINRAADDAAGLSISEKMRKQIRGLT QASSNAQDGISAVQTAEGALTEVHDMLQRMNELAVKAANGTNSTDDRQYIQDEVDQLVEE IDRVSTTTKFNETYLLKGDSTATTNKTLKAKSAGFEGTWSGQGTGTATFTMKALEVGDKV TVAGTKYGVAAADEAAALKAAGIDTNNLNKGETIEINGTTYTIDDAADPKTNKITKDQVA GKVTADKINTINGKEYAVGTVDGYDTADKLYKKIGNEIAKASSIGTDADHPATVTNADNV FTVTEGTVVVNKAVSLDLHVGADSYTSNKISMDIDAMSAKGLGINGIQVGGDNGQNGTYA VDSI…
UPI000E50DAE2	Agathobacter rectalis	MVVQHNMQAANANRMLNVTTSAQSKSTEKLSSGYKINRAADDAAGLSISEKMRKQIKGLDRASTNAQDGVSCVQTAEGALTEVHSMLQRMNELAVQSANGTNSETDRKAIQDEVDQLSKEIDRVSETTKFNETYLLKGDNGSNGNTKAFAEGDAIGTVDGVTVKAKGTTAATLSDNGDVKIGTVQLVSSNADITIEKADDANSKSANVTKVVSDGTNVTVTLKDGKEETDTVANIKTKYEIDGTKKGTAIISKALKAETTNAEISGTYTGNLDKLAVGADVNAKLAIGSAGTSALSSDTKALILNLHVGADSESTNKISIAIDSMSAKGIGVNGLDVSTEAGATNSIDTIKDAIQKVSSQRSSLGAVQNRLEHTINNLDNVVENTTSAESRIRDTDMAK…	>UPI000E50DAE2 status=active MVVQHNMQAANANRMLNVTTSAQSKSTEKLSSGYKINRAADDAAGLSISEKMRKQIKGLD RASTNAQDGVSCVQTAEGALTEVHSMLQRMNELAVQSANGTNSETDRKAIQDEVDQLSKE IDRVSETTKFNETYLLKGDNGSNGNTKAFAEGDAIGTVDGVTVKAKGTTAATLSDNGDVK IGTVQLVSSNADITIEKADDANSKSANVTKVVSDGTNVTVTLKDGKEETDTVANIKTKYE IDGTKKGTAIISKALKAETTNAEISGTYTGNLDKLAVGADVNAKLAIGSAGTSALSSDTK ALILNLHVGADSESTNKISIAIDSMSAKGIGVNGLDVSTEAGATNSIDTIKDAIQKVSSQ RSSL…
UPI000E505388	Acetatifactor sp900066365	MVVQHNLTAMNSNRMLGLTTASQAKSTEKLSSGYKINRAADDAAGLSISEKMRKQIRGLTQASSNAQDGISTVQTAEGALNEVQDMLQRMNELAVKAANGTNSEDDRSYIQNEIDQLTTEIDRVSETTKFNETYLLKGDKSLDKEYTYSYGNYATKQDGEATMSKSGASELTAAYTSSNKAGTHSQKVQDEENELLMALRDQGIKIGVKSVWDKGAATAKNEYSFELTGSAADKFVVTEKKGTAGTFVVSDKEGNALGEFAVTAAKNFTDATADAEGSDVSGTVIATSITASQSTKAEAKYYDKDGNAISANSLDKYYSAKTENNVTTASVRADAPDVYDAVGNKTTLVDTNVSALQDKTAALSLTLHVGADATSNNQITLSIDTMSAKGLGVNGLKVD…	>UPI000E505388 status=active MVVQHNLTAMNSNRMLGLTTASQAKSTEKLSSGYKINRAADDAAGLSISEKMRKQIRGLT QASSNAQDGISTVQTAEGALNEVQDMLQRMNELAVKAANGTNSEDDRSYIQNEIDQLTTE IDRVSETTKFNETYLLKGDKSLDKEYTYSYGNYATKQDGEATMSKSGASELTAAYTSSNK AGTHSQKVQDEENELLMALRDQGIKIGVKSVWDKGAATAKNEYSFELTGSAADKFVVTEK KGTAGTFVVSDKEGNALGEFAVTAAKNFTDATADAEGSDVSGTVIATSITASQSTKAEAK YYDKDGNAISANSLDKYYSAKTENNVTTASVRADAPDVYDAVGNKTTLVDTNVSALQDKT AALS…
R7H9V7	Lachnospira sp000437735	MVVQHNLTAANTNRQLGITTNGLQKSTEKLSSGYKINRAADDAAGLSISEKMRNQIRGLNKASDNAQDGISLVQTAEGALNEVHSMLQRMSELAVQASNGTNASQDRTALDNEVQQLKTEIERVGTTTQFNKMDILTGEFSSNNEKTLQVGANQDQVITIAISALTSTVGSALDAKVKVGTASAAQSSITIIQNSITNLSALRSKLGALQNRLEHTVANLDNISENTQSAESRIRDTDMAEEMVQYSKNNILQQAGQSMLAQANQANQGVLSLLQ	>tr|R7H9V7|R7H9V7_9FIRM Flagellin OS=Eubacterium sp. CAG:38 OX=1262889 GN=BN634_00933 PE=3 SV=1 MVVQHNLTAANTNRQLGITTNGLQKSTEKLSSGYKINRAADDAAGLSISEKMRNQIRGLN KASDNAQDGISLVQTAEGALNEVHSMLQRMSELAVQASNGTNASQDRTALDNEVQQLKTE IERVGTTTQFNKMDILTGEFSSNNEKTLQVGANQDQVITIAISALTSTVGSALDAKVKVG TASAAQSSITIIQNSITNLSALRSKLGALQNRLEHTVANLDNISENTQSAESRIRDTDMA EEMVQYSKNNILQQAGQSMLAQANQANQGVLSLLQ
A0A417HKZ0	AM07-15 sp003477405	MRIQHNIMAMNAYRNYNNNTSALSKNLEKLSSGYKINRAGDDAAGLAISEKMRAQITGLKAASKNVKDGVSLVKTAEGALQEVHDMLNRMDSLATQSANGTYDNEVDRLNLQKEVKALQSEIDRIADSSNFNGTKLLDGSLGGWEGNAIAKDANGAHDANPITVMGGALKTDDKFTLTYGTNGKVTLTKAGKLGSVEIQEGKWADAGINIEVTAPKDADGNETDKGTFTVKLTVADKTKATAAIADAVGDGLTITFNGLGKPGAEKDVTFTATGKGGGLELQIGDTADKFNKLKVNVGDMHAKGLGIDKVDISSQTGAAAAIQSIKDAINTVSSTRGDLGALQNRLEHTSNNLSVMTENIQDAEATIRDTDVADEMMAYTKNNILIQSAQAMLAQANQV…	>tr|A0A417HKZ0|A0A417HKZ0_9FIRM Flagellin OS=Ruminococcaceae bacterium AM28-23LB OX=2292269 GN=DW741_06615 PE=3 SV=1 MRIQHNIMAMNAYRNYNNNTSALSKNLEKLSSGYKINRAGDDAAGLAISEKMRAQITGLK AASKNVKDGVSLVKTAEGALQEVHDMLNRMDSLATQSANGTYDNEVDRLNLQKEVKALQS EIDRIADSSNFNGTKLLDGSLGGWEGNAIAKDANGAHDANPITVMGGALKTDDKFTLTYG TNGKVTLTKAGKLGSVEIQEGKWADAGINIEVTAPKDADGNETDKGTFTVKLTVADKTKA TAAIADAVGDGLTITFNGLGKPGAEKDVTFTATGKGGG…
A0A1C7FKS7	Flavonifractor plautii	MRIQHNIMAMNAYRNYTNNTSALSKNLEKLSSGYKINRAGDDAAGLAISEKMRAQITGLETAQKNAKDGISLVQTAEGALTEVHDMLNRMVELADQSANGTYDVETDRANLQKEVEQLKSEINRIADSANFNGIKLLDGSMDAGSVAKTFDATTITGVFGGAPIGTTAAVTGAYKAAFTKSTGTATGGSADIVVSYRDAEGTVQTVTVTMDNLAANASVGQFVNALAGNDTLSGLFDIKASGTNGITFTAKEGGAASESGKAGQANITGIAINYKDKDGKVPTKAPKFGNVTKTATGVDSKVNLTGTAKEGDFVMIDGMKYTFASGADGSDGATFSDKASLIAAAAKNGITINADNTVKKGGTALTLQIGDTGDDFNQLKVNIADTHAKALGIADIDIS…	>tr|A0A1C7FKS7|A0A1C7FKS7_FLAPL Flagellin OS=Flavonifractor plautii OX=292800 GN=A4U99_03110 PE=3 SV=1 MRIQHNIMAMNAYRNYTNNTSALSKNLEKLSSGYKINRAGDDAAGLAISEKMRAQITGLE TAQKNAKDGISLVQTAEGALTEVHDMLNRMVELADQSANGTYDVETDRANLQKEVEQLKS EINRIADSANFNGIKLLDGSMDAGSVAKTFDATTITGVFGGAPIGTTAAVTGAYKAAFTK STGTATGGSADIVVSYRDAEGTVQTVTVTMDNLAANASVGQFVNALAGNDTLSGLFDIKA SGTNGITFTAKEGGAASESGKAGQANITGIAINYKDKDGKVPTKAPKFGNVT…
R7HD48	Lachnospira sp000437735	MRIATNVSAIVSNNALQKSQDRLTKSIARLSSGYKINSSSDDAAGYAISEKMRLQLRGLNQADNNAADGVSVLHTAEGAMEEIQSMLARMKELSVQAANGTNSVDERSAIQSEIDSLNSEIDRISSNTEFNSQTLISGNLSRRVYSNYEGVNQIEVSDNFVAGNYGITITQDARQAIVVGNGAVTMSDTATVTKEQAGTISMNGYGIEISEGDTLAGIMGKLVDGADKIGGRVFAITAGATNDTKVNGTDYAGYEPQTSYAGNNIVFMTKESGSSKTMNITCSNAELANMLGIATAATNSGMYAEGSDVQAEFTLDNDGKRVGFADSAVISTSGTRVTVKDVNNRTFVTDVPSNVAGTQFSDTVKADDKSTATSTQTAKVTQEVTDVGTMSVHVGANEN…	>tr|R7HD48|R7HD48_9FIRM Flagellin OS=Eubacterium sp. CAG:38 OX=1262889 GN=BN634_01355 PE=3 SV=1 MRIATNVSAIVSNNALQKSQDRLTKSIARLSSGYKINSSSDDAAGYAISEKMRLQLRGLN QADNNAADGVSVLHTAEGAMEEIQSMLARMKELSVQAANGTNSVDERSAIQSEIDSLNSE IDRISSNTEFNSQTLISGNLSRRVYSNYEGVNQIEVSDNFVAGNYGITITQDARQAIVVG NGAVTMSDTATVTKEQAGTISMNGYGIEISEGDTLAGIMGKLVDGADKIGGRVFAITAGA TNDTKVNGTDYAGYEPQTSYAGNNIVFMTKESGSSKTMNITCSNAELANMLGIATAATN…
R7R655	COE1 sp001916965	MRINYNISSIIARNCLNNNDTRLSDSIKRLSSGYKINSAADDAAGLAISLKMSAQLRCLKQANNNANDGVSVVNTADGAMTEMHEILQRMNELAIQAANGTNADSDREQIQLEIDQLVQELDRIAETTQFNAQNLLDGSFAYKGYTNAENVKVMSYGDGVTSGTYMIKGLEYYHDEDTIKDFDAYIKKDVNGKVTHEDKFSATSADKVRKALVTTTTINSGLKAFPDGSRVILEDENIVIKGENDFEVKLTLNDRTAVKGSGVTTTSTVKYFSTDSFKNVRVESADGKTKYNIREVNIVKETDEKGVQIPTTTTTINSGATQNPYSGLTEDFADAFKDVFPDKAIKVTDCKFDETKGEFSITAAAADDLTKTETKKFKVVIENPSGWDEKKDGNYINSL…	>tr|R7R655|R7R655_9FIRM Flagellin OS=Roseburia sp. CAG:100 OX=1262940 GN=BN450_02081 PE=3 SV=1 MRINYNISSIIARNCLNNNDTRLSDSIKRLSSGYKINSAADDAAGLAISLKMSAQLRCLK QANNNANDGVSVVNTADGAMTEMHEILQRMNELAIQAANGTNADSDREQIQLEIDQLVQE LDRIAETTQFNAQNLLDGSFAYKGYTNAENVKVMSYGDGVTSGTYMIKGLEYYHDEDTIK DFDAYIKKDVNGKVTHEDKFSATSADKVRKALVTTTTINSGLKAFPDGSRVILEDENIVI KGENDFEVKLTLNDRTAVKGSGVTTTSTVKYFSTDSFKNVRVESADGKTKYNIREVNIVK…
UPI000338CC7D	Acetatifactor sp900066365	MVVQHNLTAMNSNRMLGLTTASQAKSTEKLSSGYKINRAADDAAGLSISEKMRKQIRGLTQASSNAQDGISAVQTAEGALNEVQDMLQRMNELAVKAANGTQAENDRSYIQNEIDQLVTEIDRVSTTTKFNESYLLKGVGTDADKTPAKLTYGTAHGKLNAIDATTGKASIAITKHTGAATSVGDDTAKTKGTYKADSVTVNGKTYKYVYDMQAENTNGDNFTKDIALAAAAKGADANTKVFESEEDMLAAIKKDITDNLGGEVKSVSTKDGKIELEAFADLNDSLNFSLHVGADSTEDNKIDVDISMMSARGLGVNGLQVSGDDDTKATAAIDTISAAIQKVSTQRSALGAVQNRLEHTINNLDNVVENTTSAESAIRDTNMATEMVKYSNNNILAQA…	>UPI000338CC7D status=active MVVQHNLTAMNSNRMLGLTTASQAKSTEKLSSGYKINRAADDAAGLSISEKMRKQIRGLT QASSNAQDGISAVQTAEGALNEVQDMLQRMNELAVKAANGTQAENDRSYIQNEIDQLVTE IDRVSTTTKFNESYLLKGVGTDADKTPAKLTYGTAHGKLNAIDATTGKASIAITKHTGAA TSVGDDTAKTKGTYKADSVTVNGKTYKYVYDMQAENTNGDNFTKDIALAAAAKGADANTK VFESEEDMLAAIKKDITDNLGGEVKSVSTKDGKIELEAFADLNDSLNFSLHVGADSTEDN KIDVDISMMSARGLGVNGLQVSGDDDTKATAAIDTISAAIQKVSTQRSALGAVQNRLEHT INNL…
A0A373LTP1	Eubacterium F sp003491505	MIVQHNITSMNANRQLGIVGNNLAKSTEKLSSGYRINRAADDAAGLAISEKMRAQVRGLNRASDNAQDGISLIQTAEGAMDQQHAILQRTRELLVQASNSGVLDGTAENDFQKIQDEIDTLKSEYERINTDTEFNRKKLLDGSYKDQYLQLGANNAQGIDVTIKTTAWDPNLYLSKTTEVAKNTVGTASDKNAGTNGTVVEGTTQYEYNSKIFTVEESYVAAKGNKKEITAADKKTVADDGKTTYADSSDAVKALLTKYGYAATDDGLKNMKDDYAADANKKTSVTDVDGEAISGLLDNVDTMIKSVTTERSKLGAVQNRLEYTVKVDDNTSENLQSAESRIRDTDMADEMTRFSKESILQQAATSMLAQANQSNQGVLSLLQ	>tr|A0A373LTP1|A0A373LTP1_9CLOT Flagellin OS=Clostridium sp. AF36-4 OX=2293015 GN=DW005_13260 PE=3 SV=1 MIVQHNITSMNANRQLGIVGNNLAKSTEKLSSGYRINRAADDAAGLAISEKMRAQVRGLN RASDNAQDGISLIQTAEGAMDQQHAILQRTRELLVQASNSGVLDGTAENDFQKIQDEIDT LKSEYERINTDTEFNRKKLLDGSYKDQYLQLGANNAQGIDVTIKTTAWDPNLYLSKTTEV AKNTVGTASDKNAGTNGTVVEGTTQYEYNSKIFTVEESYVAAKGNKKEITAADKKTVADD GKTTYADSSDAVKALLTKYGYAATDDGLKNMKDDYAADANKKTSVTDVDGE…
UPI000E553912	CAG-127 sp900319515	MVVQHNLQAANTNRMLGANVKAVSKSTEKLSSGYQVNRAADDAAGLSISEKMRNQIRGINQAVKNSEDGVSLIQTAEGNMSEIHSILQRMGELATKAANDVNASVDRKAIQDEIGELAKEIDSISTKAAFNGTKLLNGDFSEKQLQVGAVKGENMEITIKKMSASILFGAKGSVVAGNTSSAGNVLNMYTHSKASEAMSLITSAIKVVSAARSELGAKQNRLEYTIDNLENYSENLTSAESQIRDTDMATEMTNYTKNNILQQAAQSMLAQANQSTQGVLSLLQ	>UPI000E553912 status=active MVVQHNLQAANTNRMLGANVKAVSKSTEKLSSGYQVNRAADDAAGLSISEKMRNQIRGIN QAVKNSEDGVSLIQTAEGNMSEIHSILQRMGELATKAANDVNASVDRKAIQDEIGELAKE IDSISTKAAFNGTKLLNGDFSEKQLQVGAVKGENMEITIKKMSASILFGAKGSVVAGNTS SAGNVLNMYTHSKASEAMSLITSAIKVVSAARSELGAKQNRLEYTIDNLENYSENLTSAE SQIRDTDMATEMTNYTKNNILQQAAQSMLAQANQSTQGVLSLLQ
UPI00033C4108	CAG-127 sp900319515	MRINYNALAMNATTNFGKINNKVAKSMSRLSSGYKITSPADDAAGLAISKKMSAQIRGLDRAALNSNDGISVIQSAEGGMEEMHSILGRMRELAVQAANDVNDEVDRDAIQEEIDSLAAELTQISDTTAFNGQTLLNGDLTRRSLSSVNGVKATYISSEVSTGVYSINVTADAEQASMTTGFTYSTAVITKEQAGTLKVNGFAIEIEEGMTMEDVYGKIQTSLAKINIDVFASNDGTTEESFDSGAPVVFRTKGYGSSEKISISVGNPELAAVFGVTDGTMMQGKDCQAALNITEDGFSTTATLKTNGNKIEVTDRSGFSMTIEADPGAVAENGGAVTAEIEVLSAGTMVIQTGSNEGEQLAIDIPELNAKSLGVDELIMYTHEYASQAVDIIDEAVKK…	>UPI00033C4108 status=active MRINYNALAMNATTNFGKINNKVAKSMSRLSSGYKITSPADDAAGLAISKKMSAQIRGLD RAALNSNDGISVIQSAEGGMEEMHSILGRMRELAVQAANDVNDEVDRDAIQEEIDSLAAE LTQISDTTAFNGQTLLNGDLTRRSLSSVNGVKATYISSEVSTGVYSINVTADAEQASMTT GFTYSTAVITKEQAGTLKVNGFAIEIEEGMTMEDVYGKIQTSLAKINIDVFASNDGTTEE SFDSGAPVVFRTKGYGSSEKISISVGNPELAAVFGVTDGTMMQGKDCQAALNITEDGFST TATLKTNGNKIEVTDRSGFSMTIEADPGAVAENGGAVTAEIEVLSAGTMVIQTGSNEGEQ LAID…
R6ZZ21	CAG-95 sp000436115	MVVQHNLTAMNSNRMLGLTQSSQAKSTEKLSSGYKINRAADDAAGLSISEKMRRQIRGLTQASLNASDGISCVQTAEGALNEVHDMLQRINELAVKGENGTLTSVDRSYIQSEVKQLMSEIDRVQSTTTFNEQNLLDGFFTNKGLQVGAESGQHIAITIGNMNTNELLGKAIFNNGNDTKFKVDHLDNKSTDTDLYGNLTGGKATLDAEMLNKFYEFDPTKAVDTDVKGLTAATNATGNTVKDAPTAADFAALNAFAKSAMKTVSQQRSDLGAIQNRLEHTIKNLDNVVENTTAAESQIRDTDMATEMVKYSNNNILTQAGQAMLAQANQSNQGVLSLLG	>tr|R6ZZ21|R6ZZ21_9FIRM Flagellin OS=Firmicutes bacterium CAG:534 OX=1263027 GN=BN699_01860 PE=3 SV=1 MVVQHNLTAMNSNRMLGLTQSSQAKSTEKLSSGYKINRAADDAAGLSISEKMRRQIRGLT QASLNASDGISCVQTAEGALNEVHDMLQRINELAVKGENGTLTSVDRSYIQSEVKQLMSE IDRVQSTTTFNEQNLLDGFFTNKGLQVGAESGQHIAITIGNMNTNELLGKAIFNNGNDTK FKVDHLDNKSTDTDLYGNLTGGKATLDAEMLNKFYEFDPTKAVDTDVKGLTAATNATGNT VKDAPTAADFAALNAFAKSAMKTVSQQRSDLGAIQNRLEHTIKNLDNVVENTT…
R5LM81	CAG-115 sp003531585	MGMVVQHNLNALNAYNKLNTNVSGLKKSSEKLSSGYRINRAGDDAAGLAISEKMRSQIRGLGQAKRNAQDGISMIQTYEGAAQETHSILQRMKELASESANGTYDNTTDRDAIQLEFDQLNDELNQIADTDFNGRVALNGGTMADGTIVNNNGQVATHPSITYTQNADPAGTLTYSGRVAGSVDSSANGTINVDGVNLKVKAGALDGKTTIGNTSYTAALKVTAGKVDGKITADTTYAINKDTTTVTINGKNYTVANNGQAATLYDANGAQVTAIDGAKVTVTATSINLKQVYTVTAGVVGNLANNTVGQIDVSNGVSTPNSYQHGSANLTYADSITLQVGARSKDAVDFNFSYVTSGIGELKADLDISARGLGTDQLSLATQEDANAAIDKIDNAINK…	>tr|R5LM81|R5LM81_9FIRM Flagellin OS=Eubacterium sp. CAG:115 OX=1262878 GN=BN470_00296 PE=3 SV=1 MGMVVQHNLNALNAYNKLNTNVSGLKKSSEKLSSGYRINRAGDDAAGLAISEKMRSQIRG LGQAKRNAQDGISMIQTYEGAAQETHSILQRMKELASESANGTYDNTTDRDAIQLEFDQL NDELNQIADTDFNGRVALNGGTMADGTIVNNNGQVATHPSITYTQNADPAGTLTYSGRVA GSVDSSANGTINVDGVNLKVKAGALDGKTTIGNTSYTAALKVTAGKVDGKITADTTYAIN KDTTTVTINGKNYTVANNGQAATLYDANGAQVTAIDGAKVTVTATSINLKQVYTVTAG…
G2T5W2	Roseburia hominis*	MRINYNVSASIANKNLLGIESNLSQSMERLSSGLKINHAKDNPAGMAISRKMKAQIDGLDRASANASDGISVIHISDGALGEVTNILQRMRELSVQAASDATMGQEDKEAIQKEISSLKDEVDRISKDTEYNTKTLLDGSLDTRVYTKHASRIQVTDQVSPGNYEIKVKTAATQAEVTSGADFNSTAAIGVSGTMSVNGSTVEIAATDTYQEVYEKLRTAGEIGETQIERSKADGSLTFTTDAYGSDATLKLSFSNQALANQFALSDASGNNGLVQDPATKQWIYGSQQTDASGKTTTSVPNGSDMELDDVANWKGFTSSATAKCDGNRVTITDLGGFSLSFLVEAGYEDGATKTDSAGNVLETYDGSLKFEVTDMGTMTLHIGANMDQNMNIRIPEIS…	>tr|G2T5W2|G2T5W2_ROSHA Flagellin OS=Roseburia hominis (strain DSM 16839 / JCM 17582 / NCIMB 14029 / A2-183) OX=585394 GN=RHOM_15820 PE=3 SV=1 MRINYNVSASIANKNLLGIESNLSQSMERLSSGLKINHAKDNPAGMAISRKMKAQIDGLD RASANASDGISVIHISDGALGEVTNILQRMRELSVQAASDATMGQEDKEAIQKEISSLKD EVDRISKDTEYNTKTLLDGSLDTRVYTKHASRIQVTDQVSPGNYEIKVKTAATQAEVTSG ADFNSTAAIGVSGTMSVNGSTVEIAATDTYQEVYEKLRTAGEIGETQIERSKADGSLTFT TDAYGSDATLKL…
A0A1Q6SRX8	COE1 sp001916965	MVVQHNLMAMNANRMLGITTKTVSGSTEKLSSGYQINRAADDAAGLAISEKMRKQVRGLTQSASNAEDGISCVQTAEGALAEVQDMLQRMNELCVQAANGTNSTSDRQYIQDELDQLVSEIDRIAETTKFNETFLLKGDQTGPTTSVYITNYSTTFTKNTIPNLKNPTTYCMNYVGTNNIYVVDNKVLNSGPSIALGADKLSKGDDMTKYLSKSTAADNKGKGVLNTSSYVAFINAELDSDTDKGNDLYVDGSTSVVKAKQDLYIYNTANSTVTHITKDTDMTQYLDDKNTILDQYRLVDVLDGENGTSARVREQMLNNKDFKWTDEYLERDESMQKLYNADGQEISGIALNNYFDKNGNYTGGLYTTAQARISDEVFSSTSTTVYKNALVYAQTKGME…	>tr|A0A1Q6SRX8|A0A1Q6SRX8_9FIRM Flagellin OS=Roseburia sp. CAG:10041_57 OX=1897016 GN=BHW48_07155 PE=3 SV=1 MVVQHNLMAMNANRMLGITTKTVSGSTEKLSSGYQINRAADDAAGLAISEKMRKQVRGLT QSASNAEDGISCVQTAEGALAEVQDMLQRMNELCVQAANGTNSTSDRQYIQDELDQLVSE IDRIAETTKFNETFLLKGDQTGPTTSVYITNYSTTFTKNTIPNLKNPTTYCMNYVGTNNI YVVDNKVLNSGPSIALGADKLSKGDDMTKYLSKSTAADNKGKGVLNTSSYVAFINAELDS DTDKGNDLYVDGSTSVVKAKQDLYIYNTANSTVTHITKDTDMTQYLD…
A0A373M3P9	Eubacterium F sp003491505	MTMKINTNISALRANFNLNSVQSQLTASTNKLSSGYRITKAADDAAGMAISQKMHAQIRGLQRASKNGSDGVSFIQTTEGVLSEIENMLQRCRELSVQAANGSVTTIEDKQALQNEIDSLMAEIDRLSKDTEYNTMSVLDGSCCRQSSSNNVGVKLIDASDDVALTGYKFKIVSEATQATAKTGALGFAPTDVVDKATAGQIQINGEVIDIKEGQTFEDVYANIRDYCEMMNVDVVPVNAAGVECELAAATNLSFTSVIYGASQKLNITTDNANLAQKLGINGVQTTEGTDAKVTLDTTSGFSNTATVFINGGQMEVSDRDGFRMLFDISNAKAGSDATVTMLDAGYVAIQIGANEGQSINISIPCVNTKTLDIENCNVCTVAGASSSISAFDDAIQQV…	>tr|A0A373M3P9|A0A373M3P9_9CLOT Flagellin OS=Clostridium sp. AF36-4 OX=2293015 GN=DW005_03550 PE=3 SV=1 MTMKINTNISALRANFNLNSVQSQLTASTNKLSSGYRITKAADDAAGMAISQKMHAQIRG LQRASKNGSDGVSFIQTTEGVLSEIENMLQRCRELSVQAANGSVTTIEDKQALQNEIDSL MAEIDRLSKDTEYNTMSVLDGSCCRQSSSNNVGVKLIDASDDVALTGYKFKIVSEATQAT AKTGALGFAPTDVVDKATAGQIQINGEVIDIKEGQTFEDVYANIRDYCEMMNVDVVPVNA AGVECELAAATNLSFTSVIYGASQKLNITTDNANLAQKLGINGVQTTEGTD…
UPI000334C85C	CAG-196 sp002102975	MALTINTNMSSLIVQKNLNAATSMLNKSIERMTTGYKINQAADNAAGYSIATTWKTQLGSLDVASDNASTGADMLTTLEDTYSLITSHLQRVRDLTEQAANGTYGSDSLKAIASEITARLEEIDRISANCEFNGLKMMDGSLTDDINLQVGLYSDAASRIALDASLFQNGHVSALFKTFGGVGGATVAEVAKLCSGYDGKQITGGQNEMLNKIDAVISEISARTTTLGAAQNRIESAVESINVQSENITSSLSTLRDADVAEESSNYIKAQILQQASATLLATANQTPSIALNLL	>UPI000334C85C status=active MALTINTNMSSLIVQKNLNAATSMLNKSIERMTTGYKINQAADNAAGYSIATTWKTQLGS LDVASDNASTGADMLTTLEDTYSLITSHLQRVRDLTEQAANGTYGSDSLKAIASEITARL EEIDRISANCEFNGLKMMDGSLTDDINLQVGLYSDAASRIALDASLFQNGHVSALFKTFG GVGGATVAEVAKLCSGYDGKQITGGQNEMLNKIDAVISEISARTTTLGAAQNRIESAVES INVQSENITSSLSTLRDADVAEESSNYIKAQILQQASATLLATANQTPSIALNLL
A0A395V5T5	Roseburia hominis	MNGITSMQRSSTSYADYGKFASGKKVNRAADGAAELAIIQKQETQTRSYKAGENNIGAAKDMLNVADGAMSGITDYLQKIRELGVRASNTATITDAERTSIQAQIEQYKQGISDIAKQTSFNTKPLLDGTSQKYNIMTDATGNGMKITTADATLQALGIADFDVTKDFDLTQVDDALARVSAGRSGMGAQSNALEYAYRYSTNTRLNVTAGKSRLEDLDYGQAVSEQKKKQTLQQYAFFMQKKQMEQRTRAAANFLVS	>tr|A0A395V5T5|A0A395V5T5_9FIRM Flagellin OS=Roseburia hominis OX=301301 GN=DWX93_14705 PE=3 SV=1 MNGITSMQRSSTSYADYGKFASGKKVNRAADGAAELAIIQKQETQTRSYKAGENNIGAAK DMLNVADGAMSGITDYLQKIRELGVRASNTATITDAERTSIQAQIEQYKQGISDIAKQTS FNTKPLLDGTSQKYNIMTDATGNGMKITTADATLQALGIADFDVTKDFDLTQVDDALARV SAGRSGMGAQSNALEYAYRYSTNTRLNVTAGKSRLEDLDYGQAVSEQKKKQTLQQYAFFM QKKQMEQRTRAAANFLVS
R5DW89	Lachnospira sp900316325	MRLNTNISAIIANNALQKAQDRLSNSIQKLSSGYKINSSADDPAGCAISEKMRVQLRGLSQSDNNVTDGISVLNTAEGGLIEIQSMLTRMKELSVQAANDVNSDDERSAIQGEIDNINKEIDRISSQTEFNTQSLIDGNLSRRVYSDCQGVNQITCSENFVTGDYGITVTEDARQAIVVGEGTIALGANDKITKEQEGVIELNGYKVSVSEGDDLNTIMGKLVDAASIIGGSAFAVTDTTNDTTANGMDYAGYSPVTTYPGSRLVIMTKEYGSSQSIEVKCSNKELAQALGIDSAADDDGFVVQGSDVKAEFTTDANGKRVGFDDSAVLSTSGTRITVKDVNNKSFEMDVPGNVAGTKFDDTGKIPVSTGTSSKDIVQEVTDVGTMSIHVGANQDQVIR…	>tr|R5DW89|R5DW89_9FIRM Flagellin OS=Eubacterium sp. CAG:86 OX=1262895 GN=BN798_00506 PE=3 SV=1 MRLNTNISAIIANNALQKAQDRLSNSIQKLSSGYKINSSADDPAGCAISEKMRVQLRGLS QSDNNVTDGISVLNTAEGGLIEIQSMLTRMKELSVQAANDVNSDDERSAIQGEIDNINKE IDRISSQTEFNTQSLIDGNLSRRVYSDCQGVNQITCSENFVTGDYGITVTEDARQAIVVG EGTIALGANDKITKEQEGVIELNGYKVSVSEGDDLNTIMGKLVDAASIIGGSAFAVTDTT NDTTANGMDYAGYSPVTTYPGSRLVIMTKEYGSSQSIEVKCSNKELAQALGIDSAADDD…
A0A1Q6SRT7	COE1 sp001916965	MVIQHNLSAGNTERQMGIVKGNKAKSTQRLSSGYRINCAADDAAGLSISEKMRKQIRGLTQGIANAEDGISLCQVADGAMTEVHDMLQRMNELAVKAANGTNSSGDREAIDMEVSALIKEIDRIGETTKFNDLYILKDEGNTKTVIGGSTGNKPSTSGRFFELLGNSVSKTGYMEEHLSMGIVKNNSTLDTLTLAHLLDADNDFVSVHADFSAIESHLQDLVGTQFFVNCCTDDCPKTVKFTDATGISFKKSADVTHDYFSQIEIGMKKADGSYFNNAAEFCKYMVDGIKQEMTNLQKDNYLDGDYYTREHVQFAYSGTTLYIFDIDNNPWGQIDKETAYFCDSEDIFGKDSNSAGSVSNKSIWIQSGAETGDGLTLQLGAISSQSIGIKGMNVLSEDN…	>tr|A0A1Q6SRT7|A0A1Q6SRT7_9FIRM Flagellin OS=Roseburia sp. CAG:10041_57 OX=1897016 GN=BHW48_07135 PE=3 SV=1 MVIQHNLSAGNTERQMGIVKGNKAKSTQRLSSGYRINCAADDAAGLSISEKMRKQIRGLT QGIANAEDGISLCQVADGAMTEVHDMLQRMNELAVKAANGTNSSGDREAIDMEVSALIKE IDRIGETTKFNDLYILKDEGNTKTVIGGSTGNKPSTSGRFFELLGNSVSKTGYMEEHLSM GIVKNNSTLDTLTLAHLLDADNDFVSVHADFSAIESHLQDLVGTQFFVNCCTDDCPKTVK FTDATGISFKKSADVTHDYFSQIEIGMKKADGSYFNNAAEFCKYMVD…
Q64EY2	Helicobacter pylori*	MAFQVNTNINAMNAHVQSALTQNALKTSLERLSSGLRINKAADDASGMTVADSLRSQASSLGQAIANTNDGMGIIQVADKAMDEQLKILDTVKVKATQAAQDGQTTESRKAIQSDIVRLIQGLDNIGNTTTYNGQALLSGQFTNKEFQVGAYSNQSIKASIGSTTSDKIGQVRIATGALITASGDISLTFKQVDGVNDVTLESVKVSSSAGTGIGVLAEVINKNSNRTGVKAYASVITTSDVAVQSGSLSNLTLNGIHLGNIADIKKNDSDGRLVAAINAVTSETGVEAYTDQKGRLNLRSIDGRGIEIKTDSVSNGPSALTMVNGGQDLTKGSTNYGRLSLTRLDAKSINVVSASDSQHLGFTAIGFGESQVAETTVNLRDVTGNFNANVKSASGANY…	>tr|Q64EY2|Q64EY2_HELPX Flagellin OS=Helicobacter pylori OX=210 GN=flaA PE=3 SV=1 MAFQVNTNINAMNAHVQSALTQNALKTSLERLSSGLRINKAADDASGMTVADSLRSQASS LGQAIANTNDGMGIIQVADKAMDEQLKILDTVKVKATQAAQDGQTTESRKAIQSDIVRLI QGLDNIGNTTTYNGQALLSGQFTNKEFQVGAYSNQSIKASIGSTTSDKIGQVRIATGALI TASGDISLTFKQVDGVNDVTLESVKVSSSAGTGIGVLAEVINKNSNRTGVKAYASVITTS DVAVQSGSLSNLTLNGIHLGNIADIKKNDSDGRLVAAINAVTSETGVEAYTDQKGRLNLR SIDGRGIEIKTD…
UPI000339D561	CAG-495 sp000436375	MTQERLSTGKKVNSAIDNPSSYYTAQSLTNRASDLNALLDSMGQGIQTIQAANEGIEAITEFVQQAKAIANTARDNATIKGTTSSGTYAAADDTQNITVKIDGVADQDIEVTLADTDTLEQAATKIATALNDGTDGVKDAEDTVIGGFTATVENGQIKISNSKGIVANVSGTISGITFNGEIGNSTRTTSMKQYNEILDQIDQLAKDSGYKGVNLLQGNDLKVVFNEDRSSYLTINGTFADTSDKGLKISRAEDWTNPDNEAIDASISELENAITSLRNMASEFGNNYSIVENRENFTESLINVLEEGSDKLTLADMNEESANMLALQTRQQLAINSLSLASQAAQSVLSLF	>UPI000339D561 status=active MTQERLSTGKKVNSAIDNPSSYYTAQSLTNRASDLNALLDSMGQGIQTIQAANEGIEAIT EFVQQAKAIANTARDNATIKGTTSSGTYAAADDTQNITVKIDGVADQDIEVTLADTDTLE QAATKIATALNDGTDGVKDAEDTVIGGFTATVENGQIKISNSKGIVANVSGTISGITFNG EIGNSTRTTSMKQYNEILDQIDQLAKDSGYKGVNLLQGNDLKVVFNEDRSSYLTINGTFA DTSDKGLKISRAEDWTNPDNEAIDASISELENAITSLRNMASEFGNNYSIVENRENFTES LINVLEEGSDKLTLADMNEESANMLALQTRQQLAINSLSLASQAAQSVLSLF
UPI000D79EDD5	CAG-495 sp001917125	MADISLTASMRSNLLSLQNTQSLMDMTQERLSTGKKVNSALDNPTSYYTSQSLTNRASDLSALLDSMGQGIQTIKAANEGIESITEFVQQAKSVANQARDEANKVAGSTGNYDAEKIEADTEFNITVTYNGETKSEQVTLTDAKTSGADAASEIQDVLQAMEFGADSTALGTNYTVTFEDGAFKVNSANGEEIKISFEVGGAKMDASAGNANRVKAISQFNDILDQIDQLAKDSGYKGVNLLGGTDQSLTVIFNEDRSSNLTIQGVDASTKGLDISRVTDWGSNTNIDASIEEVEDAINELRNMASEFGNNYSIVQNREDFTENLINVLEEGSDKLVLADMNEESANMLALQTRQQLGVNSLSLASQAAQAVLKLF	>UPI000D79EDD5 status=active MADISLTASMRSNLLSLQNTQSLMDMTQERLSTGKKVNSALDNPTSYYTSQSLTNRASDL SALLDSMGQGIQTIKAANEGIESITEFVQQAKSVANQARDEANKVAGSTGNYDAEKIEAD TEFNITVTYNGETKSEQVTLTDAKTSGADAASEIQDVLQAMEFGADSTALGTNYTVTFED GAFKVNSANGEEIKISFEVGGAKMDASAGNANRVKAISQFNDILDQIDQLAKDSGYKGVN LLGGTDQSLTVIFNEDRSSNLTIQGVDASTKGLDISRVTDWGSNTNIDASIEEVEDAINE LRNMASEFGNNYSIVQNREDFTENLINVLEEGSDKLVLADMNEESANMLALQTRQQLGVN SLSL…
*denotes the three representative reference flagellins (see also Table S1)

## Sheet: Table S4b
UniProtID	Reference	Domain description	Domain start	Domain end	Domain length	Domain sequence	Domain sequence FASTA
R9IWU3	14-2_sp000403255	N-terminus	21	157	136	VQHNLTAMNSNRMLGITTSAQAKSSEKLSSGYRINRAADDAAGLTISEKMRKQIRGLDRASTNAEDGVSAVQTAEGALTEVHSMLQRMNELATQAANGTNSESDRDAIQAEIDQLTTEIDRVAETTKFNEIYLLKG	>R9IWU3 N-terminus VQHNLTAMNSNRMLGITTSAQAKSSEKLSSGYRINRAADDAAGLTISEKMRKQIRGLDRASTNAEDGVSAVQTAEGALTEVHSMLQRMNELATQAANGTNSESDRDAIQAEIDQLTTEIDRVAETTKFNEIYLLKG
R9IWU3	14-2_sp000403255	C-terminus	583	668	85	IDAIADAISKVSAQRSALGAVQNRLEHTIANLDNVVENTTAAESRIRDTDMASEMVEYSKNNILAQAGQSMLAQANQSTQGVLSL	>R9IWU3 C-terminus IDAIADAISKVSAQRSALGAVQNRLEHTIANLDNVVENTTAAESRIRDTDMASEMVEYSKNNILAQAGQSMLAQANQSTQGVLSL
UPI00033D378C	TF01-11_sp001916135	N-terminus	3	140	137	VQHNITAMNANRMLGLTTGSLAKSTEKLSSGYRINRAADDAAGLSISEKMRKQIRGLSQASTNAEDGISAVQTAEGALTEVHSMLQRMNELAVQASNGTLTDETDRKAVQDEIDQLITEVDRVSETTKFNDLYLLKG	>UPI00033D378C N-terminus VQHNITAMNANRMLGLTTGSLAKSTEKLSSGYRINRAADDAAGLSISEKMRKQIRGLSQASTNAEDGISAVQTAEGALTEVHSMLQRMNELAVQASNGTLTDETDRKAVQDEIDQLITEVDRVSETTKFNDLYLLKG
UPI00033D378C	TF01-11_sp001916135	C-terminus	349	434	85	IDTIGNAIQKVSNQRSALGAVQNRLEHTIANLDNVVENTTSAESRIRDTDMAEEMVAYSKNSILQQAGQSMLAQANQANQGVLSL	>UPI00033D378C C-terminus IDTIGNAIQKVSNQRSALGAVQNRLEHTIANLDNVVENTTSAESRIRDTDMAEEMVAYSKNSILQQAGQSMLAQANQANQGVLSL
P06179	Salmonella typhimurium*	N-terminus	5	143	138	INTNSLSLLTQNNLNKSQSALGTAIERLSSGLRINSAKDDAAGQAIANRFTANIKGLTQASRNANDGISIAQTTEGALNEINNNLQRVRELAVQSANSTNSQSDLDSIQAEITQRLNEIDRVSGQTQFNGVKVLAQDN	>P06179 N-terminus INTNSLSLLTQNNLNKSQSALGTAIERLSSGLRINSAKDDAAGQAIANRFTANIKGLTQASRNANDGISIAQTTEGALNEINNNLQRVRELAVQSANSTNSQSDLDSIQAEITQRLNEIDRVSGQTQFNGVKVLAQDN
P06179	Salmonella typhimurium*	C-terminus	409	494	85	LQKIDAALAQVDTLRSDLGAVQNRFNSAITNLGNTVNNLTSARSRIEDSDYATEVSNMSRAQILQQAGTSVLAQANQVPQNVLSL	>P06179 C-terminus LQKIDAALAQVDTLRSDLGAVQNRFNSAITNLGNTVNNLTSARSRIEDSDYATEVSNMSRAQILQQAGTSVLAQANQVPQNVLSL
A0A396ADJ7	Roseburia inulinivorans	N-terminus	3	139	136	VQHNMQAMNANRMLNVTTGAQSKSTEKLSSGYRINRAADDAAGLTISEKMRKQIRGLDQASTNAQDGVSSVQTAEGALTEVHSMLQRMNELAVQASNGTNSEDDRQAIQDEIEQLTTEIDRVAETTKFNEIYLLKG	>A0A396ADJ7 N-terminus VQHNMQAMNANRMLNVTTGAQSKSTEKLSSGYRINRAADDAAGLTISEKMRKQIRGLDQASTNAQDGVSSVQTAEGALTEVHSMLQRMNELAVQASNGTNSEDDRQAIQDEIEQLTTEIDRVAETTKFNEIYLLKG
A0A396ADJ7	Roseburia inulinivorans	C-terminus	458	543	85	IDAIADAVAKVSSQRSALGAVQNRLEHTIDNLDNVVENTTSAESRIRDTDMAEEMVEYSKNNILAQAGQSMLAQANQSTQGVLSL	>A0A396ADJ7 C-terminus IDAIADAVAKVSSQRSALGAVQNRLEHTIDNLDNVVENTTSAESRIRDTDMAEEMVEYSKNNILAQAGQSMLAQANQSTQGVLSL
P0C6C4	Vibrio cholerae	N-terminus	5	141	136	VNTNVSAMTAQRYLNGAADGMQKSMERLSSGYKINSARDDAAGLQISNRLTSQSRGLDMAVKNANDGISIAQTAEGAMNETTNILQRMRDLALQSSNGSNSSSERRAIQEEVSALNDELNRIAETTSFGGNKLLNG	>P0C6C4 N-terminus VNTNVSAMTAQRYLNGAADGMQKSMERLSSGYKINSARDDAAGLQISNRLTSQSRGLDMAVKNANDGISIAQTAEGAMNETTNILQRMRDLALQSSNGSNSSSERRAIQEEVSALNDELNRIAETTSFGGNKLLNG
P0C6C4	Vibrio cholerae	C-terminus	291	375	84	SILDGALKAVDSQRASLGAFQNRFGHAISNLDNVNENVNASRSRIRDTDYARETTAMTKAQILQQASTSVLAQAKQSPSAALSL	>P0C6C4 C-terminus SILDGALKAVDSQRASLGAFQNRFGHAISNLDNVNENVNASRSRIRDTDYARETTAMTKAQILQQASTSVLAQAKQSPSAALSL
UPI00033ADA94	TF01-11 sp001916135	N-terminus	3	139	136	VQHNITAMNANRMLGLTTGSLSKSTEKLSSGYKINRAADDAAGLSISEKMRKQIRGLSQASTNAEDGISCVQTAEGALNEIHSMLQRMNELAVQSANGTNSESDRTAIQNEIDQLSTEIDRVSETTKYNETYLLKG	>UPI00033ADA94 N-terminus VQHNITAMNANRMLGLTTGSLSKSTEKLSSGYKINRAADDAAGLSISEKMRKQIRGLSQASTNAEDGISCVQTAEGALNEIHSMLQRMNELAVQSANGTNSESDRTAIQNEIDQLSTEIDRVSETTKYNETYLLKG
UPI00033ADA94	TF01-11 sp001916135	C-terminus	407	492	85	IDTIKESIQKVSDQRSALGAVQNRLEHTIANLDNVVENTTSAESRIRDTDMAEEMVNYSKNSILQQAGQSMLAQANQANQGVLSL	>UPI00033ADA94 C-terminus IDTIKESIQKVSDQRSALGAVQNRLEHTIANLDNVVENTTSAESRIRDTDMAEEMVNYSKNSILQQAGQSMLAQANQANQGVLSL
A0A1Q6SRY2	COE1 sp001916965	N-terminus	3	139	136	VQHNISAMNANRMLGITQGSLSKSTEKLSSGYKVNRAADDAAGLSISEKMRKQIRGLDQASANAEDGISAVQTAEGALTEVHDMLQRMNELAVKASNGTMSSDDRQTVQDEVDQLLTEIDRVAETTKFNETYLLKG	>A0A1Q6SRY2 N-terminus VQHNISAMNANRMLGITQGSLSKSTEKLSSGYKVNRAADDAAGLSISEKMRKQIRGLDQASANAEDGISAVQTAEGALTEVHDMLQRMNELAVKASNGTMSSDDRQTVQDEVDQLLTEIDRVAETTKFNETYLLKG
A0A1Q6SRY2	COE1 sp001916965	C-terminus	393	478	85	IDSIADAVAKVSAQRSALGAVQNRLEHTINNLDNVVENTTSAESQIRDTDMAEEMVKYSKNNILQQAGQSMLAQANQSNQGVLSL	>A0A1Q6SRY2 C-terminus IDSIADAVAKVSAQRSALGAVQNRLEHTINNLDNVVENTTSAESQIRDTDMAEEMVKYSKNNILQQAGQSMLAQANQSNQGVLSL
Q5Y831	Listeria monocytogenes	N-terminus	3	141	138	VNTNIISLKTQEYLRKNNEGMTQAQERLASGKRINSSLDDAAGLAVVTRMNVKSTGLDAASKNSSMGIDLLQTADSALSSMSSILQRMRQLAVQSSNGSFSDEDRKQYTAEFGSLIKELDHVADTTNYNNIKLLDQTA	>Q5Y831 N-terminus VNTNIISLKTQEYLRKNNEGMTQAQERLASGKRINSSLDDAAGLAVVTRMNVKSTGLDAASKNSSMGIDLLQTADSALSSMSSILQRMRQLAVQSSNGSFSDEDRKQYTAEFGSLIKELDHVADTTNYNNIKLLDQTA
Q5Y831	Listeria monocytogenes	C-terminus	201	285	84	EAIDELINNISNGRALLGAGMSRLSYNVSNVNNQSIATKASASSIEDADMAAEMSEMTKYKILTQTSISMLSQANQTPQMLTQL	>Q5Y831 C-terminus EAIDELINNISNGRALLGAGMSRLSYNVSNVNNQSIATKASASSIEDADMAAEMSEMTKYKILTQTSISMLSQANQTPQMLTQL
A0A3E4M4T6	Agathobacter rectalis	N-terminus	3	141	138	VQHNMQAANANRMLNVTTGQQAKSTEKLSSGYRINRAADDAAGLTISEKMRKQIKGLDRASTNAEDGVSAVQTAEGALTEVHSMLQRMNELAVQSANGTNSETDRKAIQDEVDQLSTEIDRVSETTKFNEIYLLKGSD	>A0A3E4M4T6 N-terminus VQHNMQAANANRMLNVTTGQQAKSTEKLSSGYRINRAADDAAGLTISEKMRKQIKGLDRASTNAEDGVSAVQTAEGALTEVHSMLQRMNELAVQSANGTNSETDRKAIQDEVDQLSTEIDRVSETTKFNEIYLLKGSD
A0A3E4M4T6	Agathobacter rectalis	C-terminus	360	445	85	IDTIKDAIEKVSSQRSSLGAIQNRLEHTINNLDNVVENTTSAESRIRDTDMAKEMVNYSKNNILAQAGQSMLAQANQSNQGVLSL	>A0A3E4M4T6 C-terminus IDTIKDAIEKVSSQRSSLGAIQNRLEHTINNLDNVVENTTSAESRIRDTDMAKEMVNYSKNNILAQAGQSMLAQANQSNQGVLSL
R7N1F0	CAG-95 sp000438155	N-terminus	3	141	138	VQHNLTAMNSNRMLGLTTKTQAKSTEKLSSGYKINRAADDAAGLSISEKMRKQIRGLTQASLNAQDGISAVQTAEGALNEVQDMLQRMNELAVKSSNGTNSETDRTYIQNEIDQLVTEIDRVAETTKFNETYLLKGDN	>R7N1F0 N-terminus VQHNLTAMNSNRMLGLTTKTQAKSTEKLSSGYKINRAADDAAGLSISEKMRKQIRGLTQASLNAQDGISAVQTAEGALNEVQDMLQRMNELAVKSSNGTNSETDRTYIQNEIDQLVTEIDRVAETTKFNETYLLKGDN
R7N1F0	CAG-95 sp000438155	C-terminus	433	518	85	IDTIKASIQKVSTQRSALGAVQNRLEHTISNLDNVVENTTSAESQIRDTDMATEMVKYSNNNILAQAGQAMLAQANQSNQGVLSL	>R7N1F0 C-terminus IDTIKASIQKVSTQRSALGAVQNRLEHTISNLDNVVENTTSAESQIRDTDMATEMVKYSNNNILAQAGQAMLAQANQSNQGVLSL
A0A414QP68	Roseburia sp900552665	N-terminus	3	139	136	VQHNMQAMNANRMLNVTTGQQAKSTEKLSSGYRINRAADDAAGLTISEKMRKQIRGLDQASTNAQDGVSSVQTAEGALTEVHSMLQRMNELAVQASNGTNSEDDRQAIQDEISQLTTEIDRVAETTKFNEIYLLKG	>A0A414QP68 N-terminus VQHNMQAMNANRMLNVTTGQQAKSTEKLSSGYRINRAADDAAGLTISEKMRKQIRGLDQASTNAQDGVSSVQTAEGALTEVHSMLQRMNELAVQASNGTNSEDDRQAIQDEISQLTTEIDRVAETTKFNEIYLLKG
A0A414QP68	Roseburia sp900552665	C-terminus	438	523	85	IDAIADAVAKVSSQRSALGAVQNRLEHTIDNLDNVVENTTSAESRIRDTDMAEEMVNYSKNNILAQAGQSMLAQANQSTQGVLSL	>A0A414QP68 C-terminus IDAIADAVAKVSSQRSALGAVQNRLEHTIDNLDNVVENTTSAESRIRDTDMAEEMVNYSKNNILAQAGQSMLAQANQSTQGVLSL
A0A1Q6LK05	TF01-11 sp001414325	N-terminus	5	141	136	VQHNMSAMNANRMLGITNSSLAKSTEKLSSGYKINRAADDAAGLSISEKMRSQIRGLNKASDNAQDGISLIQTAEGALNESHSILQRMRELSVQASNGTETDDDREAVQKEISQLQDELTRISSTTEFNTMKLLDG	>A0A1Q6LK05 N-terminus VQHNMSAMNANRMLGITNSSLAKSTEKLSSGYKINRAADDAAGLSISEKMRSQIRGLNKASDNAQDGISLIQTAEGALNESHSILQRMRELSVQASNGTETDDDREAVQKEISQLQDELTRISSTTEFNTMKLLDG
A0A1Q6LK05	TF01-11 sp001414325	C-terminus	483	567	84	TTIDAAIKKISAQRSKLGAVQNRLEHTIANLDTAAENTQTSESRIRDTDMAEEMVAYSKNNILLQAGQSMLAQANQSNQGVLSL	>A0A1Q6LK05 C-terminus TTIDAAIKKISAQRSKLGAVQNRLEHTIANLDTAAENTQTSESRIRDTDMAEEMVAYSKNNILLQAGQSMLAQANQSNQGVLSL
A0A396FQA2	Agathobacter rectalis	N-terminus	3	139	136	VQHNMQAANANRMLNVTTSAQSKSTEKLSSGYRINRAADDAAGLTISEKMRKQIKGLDRASTNAEDGVSAVQTAEGALTEVHSMLQRMNELATQSANGTNSNTDRQAIQDEIDQLTTEIDRVSETTKFNETYLLKG	>A0A396FQA2 N-terminus VQHNMQAANANRMLNVTTSAQSKSTEKLSSGYRINRAADDAAGLTISEKMRKQIKGLDRASTNAEDGVSAVQTAEGALTEVHSMLQRMNELATQSANGTNSNTDRQAIQDEIDQLTTEIDRVSETTKFNETYLLKG
A0A396FQA2	Agathobacter rectalis	C-terminus	375	460	85	IDAIADAISTVSSQRSALGAVQNRLEHTINNLDNVVENTTSAESRIRDTDMAEEMVNYSKNNILAQAGQSMLAQANQSNQGVLSL	>A0A396FQA2 C-terminus IDAIADAISTVSSQRSALGAVQNRLEHTINNLDNVVENTTSAESRIRDTDMAEEMVNYSKNNILAQAGQSMLAQANQSNQGVLSL
R7R673	COE1 sp001916965	N-terminus	3	139	136	VQHNLQAMNSNRMLGITQGTLSGSTEKLSSGYKINRAADDAAGLSISEKMRKQIRGLDQASSNAEDGISSVQTAEGALQEVTDMLQRMNELAVQAANGTNSTTDRQYIQDEIDQLVTEVDRVSETTKFNETYLLKG	>R7R673 N-terminus VQHNLQAMNSNRMLGITQGTLSGSTEKLSSGYKINRAADDAAGLSISEKMRKQIRGLDQASSNAEDGISSVQTAEGALQEVTDMLQRMNELAVQAANGTNSTTDRQYIQDEIDQLVTEVDRVSETTKFNETYLLKG
R7R673	COE1 sp001916965	C-terminus	486	571	85	IDVIADALQKVSTQRSALGAVQNRLEHTIKNLDNIVENTTSAESAIRDTDMATEMVKYSNANILSQAGQSMLAQANQSNKGVLSL	>R7R673 C-terminus IDVIADALQKVSTQRSALGAVQNRLEHTIKNLDNIVENTTSAESAIRDTDMATEMVKYSNANILSQAGQSMLAQANQSNKGVLSL
UPI000964BC24	Lachnospira sp900316325	N-terminus	3	141	138	VQHNLTAMNANRMLGVTTSAQAKSTEKLSSGYKINRAADDAAGLSISEKMRKQIRGLSQASSNAQDGISCVQTAEGALTEVHSMLQRMNELAVQAGNGTMSEDDRQNIQDEIDQLTSEIDRVSETTKFNETYLLKGNG	>UPI000964BC24 N-terminus VQHNLTAMNANRMLGVTTSAQAKSTEKLSSGYKINRAADDAAGLSISEKMRKQIRGLSQASSNAQDGISCVQTAEGALTEVHSMLQRMNELAVQAGNGTMSEDDRQNIQDEIDQLTSEIDRVSETTKFNETYLLKGNG
UPI000964BC24	Lachnospira sp900316325	C-terminus	365	449	84	DTIGEAIKKVSSQRSALGAVQNRLEHTIANLDNIVENTTAAESAIRDTDMAEEMVAYSKNSILTQAGQSMLAQANQSNQGVLSL	>UPI000964BC24 C-terminus DTIGEAIKKVSSQRSALGAVQNRLEHTIANLDNIVENTTAAESAIRDTDMAEEMVAYSKNSILTQAGQSMLAQANQSNQGVLSL
UPI000E483442	Agathobacter rectalis	N-terminus	3	139	136	VQHNMQAANANRMLNVTTGQQAKSTEKLSSGYRINRAADDAAGLTISEKMRKQIKGLDRASTNAEDGVSAVQTAEGALTEVHSMLQRMNELATQASNGTNSESDRSAIQDEISQLTTEVDRVAETTKFNETYLLKG	>UPI000E483442 N-terminus VQHNMQAANANRMLNVTTGQQAKSTEKLSSGYRINRAADDAAGLTISEKMRKQIKGLDRASTNAEDGVSAVQTAEGALTEVHSMLQRMNELATQASNGTNSESDRSAIQDEISQLTTEVDRVAETTKFNETYLLKG
UPI000E483442	Agathobacter rectalis	C-terminus	437	522	85	IDAIADAISKVSSQRSSLGAVQNRLEHTISNVDNVVENTTSAESRIRDTDMASEMVNYSKNNILAQAGQSMLAQANQSNQGVLSL	>UPI000E483442 C-terminus IDAIADAISKVSSQRSSLGAVQNRLEHTISNVDNVVENTTSAESRIRDTDMASEMVNYSKNNILAQAGQSMLAQANQSNQGVLSL
UPI00082120D4	Acetatifactor sp900066565	N-terminus	3	139	136	INYNVSAMLSNNALSTNDDLLSKSLERLSSGLKINHAKDNPAGLAMSKRMNAQIEGLSVANQNASDGVSIIEIADGAMTEISEMLQRINELSVKAANGIMTDDDRATVQDEVKQLKEEITRISDVTEFNGQKLLNG	>UPI00082120D4 N-terminus INYNVSAMLSNNALSTNDDLLSKSLERLSSGLKINHAKDNPAGLAMSKRMNAQIEGLSVANQNASDGVSIIEIADGAMTEISEMLQRINELSVKAANGIMTDDDRATVQDEVKQLKEEITRISDVTEFNGQKLLNG
UPI00082120D4	Acetatifactor sp900066565	C-terminus	288	373	85	IDRVDGAIKYVSSVRGRLGAFQNRLESTINSLDITSENMTSAYSRIMDVDMAEEMTSYTTYQILAQAGTSMLAQANERPSQVLQL	>UPI00082120D4 C-terminus IDRVDGAIKYVSSVRGRLGAFQNRLESTINSLDITSENMTSAYSRIMDVDMAEEMTSYTTYQILAQAGTSMLAQANERPSQVLQL
UPI0009693E77	Agathobacter faecis	N-terminus	5	141	136	VQHNMQAANANRMLGVTTSAQSKSTEKLSSGYKINRAADDAAGLSISEKMRKQIRGLDKASSNAQDGVSAVQTAEGALTEVHSMLQRMNELATQAANGTNSDTDRSSIQDEIDQLTTEIDRVSETTKFNETYLLKG	>UPI0009693E77 N-terminus VQHNMQAANANRMLGVTTSAQSKSTEKLSSGYKINRAADDAAGLSISEKMRKQIRGLDKASSNAQDGVSAVQTAEGALTEVHSMLQRMNELATQAANGTNSDTDRSSIQDEIDQLTTEIDRVSETTKFNETYLLKG
UPI0009693E77	Agathobacter faecis	C-terminus	545	630	85	IDSIADAISKVSAQRSALGAVQNRLEHTIDNLDNVSENTSSAESRIRDTDMAKEMVNYSKNNILAQAGQSMLAQANQSNQGVLSL	>UPI0009693E77 C-terminus IDSIADAISKVSAQRSALGAVQNRLEHTIDNLDNVSENTSSAESRIRDTDMAKEMVNYSKNNILAQAGQSMLAQANQSNQGVLSL
UPI000E526B88	Acetatifactor sp900066365	N-terminus	3	140	137	VQHNLTAMNSNRMLGLTTASQAKSTEKLSSGYKINRAADDAAGLSISEKMRKQIRGLTQASSNAQDGISAVQTAEGALTEVHDMLQRMNELAVKAANGTNSTDDRQYIQDEVDQLVEEIDRVSTTTKFNETYLLKGD	>UPI000E526B88 N-terminus VQHNLTAMNSNRMLGLTTASQAKSTEKLSSGYKINRAADDAAGLSISEKMRKQIRGLTQASSNAQDGISAVQTAEGALTEVHDMLQRMNELAVKAANGTNSTDDRQYIQDEVDQLVEEIDRVSTTTKFNETYLLKGD
UPI000E526B88	Acetatifactor sp900066365	C-terminus	362	446	84	DSIKEAIQMVSTQRSALGAIQNRLEHTINNLDNVVENTTSAESQIRDTDMATEMVKYSNNNILAQAGQAMLAQSNQSNQGVLSL	>UPI000E526B88 C-terminus DSIKEAIQMVSTQRSALGAIQNRLEHTINNLDNVVENTTSAESQIRDTDMATEMVKYSNNNILAQAGQAMLAQSNQSNQGVLSL
UPI000E50DAE2	Agathobacter rectalis	N-terminus	3	140	137	VQHNMQAANANRMLNVTTSAQSKSTEKLSSGYKINRAADDAAGLSISEKMRKQIKGLDRASTNAQDGVSCVQTAEGALTEVHSMLQRMNELAVQSANGTNSETDRKAIQDEVDQLSKEIDRVSETTKFNETYLLKGD	>UPI000E50DAE2 N-terminus VQHNMQAANANRMLNVTTSAQSKSTEKLSSGYKINRAADDAAGLSISEKMRKQIKGLDRASTNAQDGVSCVQTAEGALTEVHSMLQRMNELAVQSANGTNSETDRKAIQDEVDQLSKEIDRVSETTKFNETYLLKGD
UPI000E50DAE2	Agathobacter rectalis	C-terminus	347	432	85	IDTIKDAIQKVSSQRSSLGAVQNRLEHTINNLDNVVENTTSAESRIRDTDMAKEMVNYSKNNILAQAGQSMLAQANQSNQGVLSL	>UPI000E50DAE2 C-terminus IDTIKDAIQKVSSQRSSLGAVQNRLEHTINNLDNVVENTTSAESRIRDTDMAKEMVNYSKNNILAQAGQSMLAQANQSNQGVLSL
UPI000E505388	Acetatifactor sp900066365	N-terminus	3	139	136	VQHNLTAMNSNRMLGLTTASQAKSTEKLSSGYKINRAADDAAGLSISEKMRKQIRGLTQASSNAQDGISTVQTAEGALNEVQDMLQRMNELAVKAANGTNSEDDRSYIQNEIDQLTTEIDRVSETTKFNETYLLKG	>UPI000E505388 N-terminus VQHNLTAMNSNRMLGLTTASQAKSTEKLSSGYKINRAADDAAGLSISEKMRKQIRGLTQASSNAQDGISTVQTAEGALNEVQDMLQRMNELAVKAANGTNSEDDRSYIQNEIDQLTTEIDRVSETTKFNETYLLKG
UPI000E505388	Acetatifactor sp900066365	C-terminus	410	495	85	IDTIKEAIQKVSTQRSALGAVQNRLEHTINNLDNVVENTTSAESQIRDTDMATEMVKYSNNNILSQAGQAMLAQANQSNQGVLSL	>UPI000E505388 C-terminus IDTIKEAIQKVSTQRSALGAVQNRLEHTINNLDNVVENTTSAESQIRDTDMATEMVKYSNNNILSQAGQAMLAQANQSNQGVLSL
R7H9V7	Lachnospira sp000437735	N-terminus	3	139	136	VQHNLTAANTNRQLGITTNGLQKSTEKLSSGYKINRAADDAAGLSISEKMRNQIRGLNKASDNAQDGISLVQTAEGALNEVHSMLQRMSELAVQASNGTNASQDRTALDNEVQQLKTEIERVGTTTQFNKMDILTG	>R7H9V7 N-terminus VQHNLTAANTNRQLGITTNGLQKSTEKLSSGYKINRAADDAAGLSISEKMRNQIRGLNKASDNAQDGISLVQTAEGALNEVHSMLQRMSELAVQASNGTNASQDRTALDNEVQQLKTEIERVGTTTQFNKMDILTG
R7H9V7	Lachnospira sp000437735	C-terminus	189	274	85	ITIIQNSITNLSALRSKLGALQNRLEHTVANLDNISENTQSAESRIRDTDMAEEMVQYSKNNILQQAGQSMLAQANQANQGVLSL	>R7H9V7 C-terminus ITIIQNSITNLSALRSKLGALQNRLEHTVANLDNISENTQSAESRIRDTDMAEEMVQYSKNNILQQAGQSMLAQANQANQGVLSL
A0A417HKZ0	AM07-15 sp003477405	N-terminus	3	140	137	IQHNIMAMNAYRNYNNNTSALSKNLEKLSSGYKINRAGDDAAGLAISEKMRAQITGLKAASKNVKDGVSLVKTAEGALQEVHDMLNRMDSLATQSANGTYDNEVDRLNLQKEVKALQSEIDRIADSSNFNGTKLLDG	>A0A417HKZ0 N-terminus IQHNIMAMNAYRNYNNNTSALSKNLEKLSSGYKINRAGDDAAGLAISEKMRAQITGLKAASKNVKDGVSLVKTAEGALQEVHDMLNRMDSLATQSANGTYDNEVDRLNLQKEVKALQSEIDRIADSSNFNGTKLLDG
A0A417HKZ0	AM07-15 sp003477405	C-terminus	322	407	85	IQSIKDAINTVSSTRGDLGALQNRLEHTSNNLSVMTENIQDAEATIRDTDVADEMMAYTKNNILIQSAQAMLAQANQVPQGVLQL	>A0A417HKZ0 C-terminus IQSIKDAINTVSSTRGDLGALQNRLEHTSNNLSVMTENIQDAEATIRDTDVADEMMAYTKNNILIQSAQAMLAQANQVPQGVLQL
A0A1C7FKS7	Flavonifractor plautii	N-terminus	3	140	137	IQHNIMAMNAYRNYTNNTSALSKNLEKLSSGYKINRAGDDAAGLAISEKMRAQITGLETAQKNAKDGISLVQTAEGALTEVHDMLNRMVELADQSANGTYDVETDRANLQKEVEQLKSEINRIADSANFNGIKLLDG	>A0A1C7FKS7 N-terminus IQHNIMAMNAYRNYTNNTSALSKNLEKLSSGYKINRAGDDAAGLAISEKMRAQITGLETAQKNAKDGISLVQTAEGALTEVHDMLNRMVELADQSANGTYDVETDRANLQKEVEQLKSEINRIADSANFNGIKLLDG
A0A1C7FKS7	Flavonifractor plautii	C-terminus	408	493	85	VDKIKAAINYVSDVRGTLGATQNRLDHTINNLSVMTENIQDAESTIRDTDVADEMMAYTKNNILIQSAQAMLAQANQVPQGVLQL	>A0A1C7FKS7 C-terminus VDKIKAAINYVSDVRGTLGATQNRLDHTINNLSVMTENIQDAESTIRDTDVADEMMAYTKNNILIQSAQAMLAQANQVPQGVLQL
R7HD48	Lachnospira sp000437735	N-terminus	3	139	136	IATNVSAIVSNNALQKSQDRLTKSIARLSSGYKINSSSDDAAGYAISEKMRLQLRGLNQADNNAADGVSVLHTAEGAMEEIQSMLARMKELSVQAANGTNSVDERSAIQSEIDSLNSEIDRISSNTEFNSQTLISG	>R7HD48 N-terminus IATNVSAIVSNNALQKSQDRLTKSIARLSSGYKINSSSDDAAGYAISEKMRLQLRGLNQADNNAADGVSVLHTAEGAMEEIQSMLARMKELSVQAANGTNSVDERSAIQSEIDSLNSEIDRISSNTEFNSQTLISG
R7HD48	Lachnospira sp000437735	C-terminus	431	516	85	IDTIDTAVAYANRVRSQMGAYENRFEHTTNNLGTASENLTSAISTMTDTDMAEEMTEYTSLNVMTQAATSILAQANERPSTVLQI	>R7HD48 C-terminus IDTIDTAVAYANRVRSQMGAYENRFEHTTNNLGTASENLTSAISTMTDTDMAEEMTEYTSLNVMTQAATSILAQANERPSTVLQI
R7R655	COE1 sp001916965	N-terminus	3	140	137	INYNISSIIARNCLNNNDTRLSDSIKRLSSGYKINSAADDAAGLAISLKMSAQLRCLKQANNNANDGVSVVNTADGAMTEMHEILQRMNELAIQAANGTNADSDREQIQLEIDQLVQELDRIAETTQFNAQNLLDGS	>R7R655 N-terminus INYNISSIIARNCLNNNDTRLSDSIKRLSSGYKINSAADDAAGLAISLKMSAQLRCLKQANNNANDGVSVVNTADGAMTEMHEILQRMNELAIQAANGTNADSDREQIQLEIDQLVQELDRIAETTQFNAQNLLDGS
R7R655	COE1 sp001916965	C-terminus	486	571	85	IDIVGDAINQLSGIRAKIGAYANRIEHTITNLDNTEENMTAAYSRIMDVDMATEMTEYSTVQVLVQSSTAMLAQANERPQSVLQL	>R7R655 C-terminus IDIVGDAINQLSGIRAKIGAYANRIEHTITNLDNTEENMTAAYSRIMDVDMATEMTEYSTVQVLVQSSTAMLAQANERPQSVLQL
UPI000338CC7D	Acetatifactor sp900066365	N-terminus	3	141	138	VQHNLTAMNSNRMLGLTTASQAKSTEKLSSGYKINRAADDAAGLSISEKMRKQIRGLTQASSNAQDGISAVQTAEGALNEVQDMLQRMNELAVKAANGTQAENDRSYIQNEIDQLVTEIDRVSTTTKFNESYLLKGVG	>UPI000338CC7D N-terminus VQHNLTAMNSNRMLGLTTASQAKSTEKLSSGYKINRAADDAAGLSISEKMRKQIRGLTQASSNAQDGISAVQTAEGALNEVQDMLQRMNELAVKAANGTQAENDRSYIQNEIDQLVTEIDRVSTTTKFNESYLLKGVG
UPI000338CC7D	Acetatifactor sp900066365	C-terminus	333	418	85	IDTISAAIQKVSTQRSALGAVQNRLEHTINNLDNVVENTTSAESAIRDTNMATEMVKYSNNNILAQAGQAMLAQSNQANQGVLSL	>UPI000338CC7D C-terminus IDTISAAIQKVSTQRSALGAVQNRLEHTINNLDNVVENTTSAESAIRDTNMATEMVKYSNNNILAQAGQAMLAQSNQANQGVLSL
A0A373LTP1	Eubacterium F sp003491505	N-terminus	3	144	141	VQHNITSMNANRQLGIVGNNLAKSTEKLSSGYRINRAADDAAGLAISEKMRAQVRGLNRASDNAQDGISLIQTAEGAMDQQHAILQRTRELLVQASNSGVLDGTAENDFQKIQDEIDTLKSEYERINTDTEFNRKKLLDGS	>A0A373LTP1 N-terminus VQHNITSMNANRQLGIVGNNLAKSTEKLSSGYRINRAADDAAGLAISEKMRAQVRGLNRASDNAQDGISLIQTAEGAMDQQHAILQRTRELLVQASNSGVLDGTAENDFQKIQDEIDTLKSEYERINTDTEFNRKKLLDGS
A0A373LTP1	Eubacterium F sp003491505	C-terminus	297	382	85	LDNVDTMIKSVTTERSKLGAVQNRLEYTVKVDDNTSENLQSAESRIRDTDMADEMTRFSKESILQQAATSMLAQANQSNQGVLSL	>A0A373LTP1 C-terminus LDNVDTMIKSVTTERSKLGAVQNRLEYTVKVDDNTSENLQSAESRIRDTDMADEMTRFSKESILQQAATSMLAQANQSNQGVLSL
UPI000E553912	CAG-127 sp900319515	N-terminus	3	139	136	VQHNLQAANTNRMLGANVKAVSKSTEKLSSGYQVNRAADDAAGLSISEKMRNQIRGINQAVKNSEDGVSLIQTAEGNMSEIHSILQRMGELATKAANDVNASVDRKAIQDEIGELAKEIDSISTKAAFNGTKLLNG	>UPI000E553912 N-terminus VQHNLQAANTNRMLGANVKAVSKSTEKLSSGYQVNRAADDAAGLSISEKMRNQIRGINQAVKNSEDGVSLIQTAEGNMSEIHSILQRMGELATKAANDVNASVDRKAIQDEIGELAKEIDSISTKAAFNGTKLLNG
UPI000E553912	CAG-127 sp900319515	C-terminus	199	283	84	SLITSAIKVVSAARSELGAKQNRLEYTIDNLENYSENLTSAESQIRDTDMATEMTNYTKNNILQQAAQSMLAQANQSTQGVLSL	>UPI000E553912 C-terminus SLITSAIKVVSAARSELGAKQNRLEYTIDNLENYSENLTSAESQIRDTDMATEMTNYTKNNILQQAAQSMLAQANQSTQGVLSL
UPI00033C4108	CAG-127 sp900319515	N-terminus	3	139	136	INYNALAMNATTNFGKINNKVAKSMSRLSSGYKITSPADDAAGLAISKKMSAQIRGLDRAALNSNDGISVIQSAEGGMEEMHSILGRMRELAVQAANDVNDEVDRDAIQEEIDSLAAELTQISDTTAFNGQTLLNG	>UPI00033C4108 N-terminus INYNALAMNATTNFGKINNKVAKSMSRLSSGYKITSPADDAAGLAISKKMSAQIRGLDRAALNSNDGISVIQSAEGGMEEMHSILGRMRELAVQAANDVNDEVDRDAIQEEIDSLAAELTQISDTTAFNGQTLLNG
UPI00033C4108	CAG-127 sp900319515	C-terminus	390	475	85	VDIIDEAVKKVSAARSKLGAYENRLDDVHSNLEVQSESITEAYSRIMDTDMAEEMTEYTQQEVLSQAAISMMQKANDRPESLLQL	>UPI00033C4108 C-terminus VDIIDEAVKKVSAARSKLGAYENRLDDVHSNLEVQSESITEAYSRIMDTDMAEEMTEYTQQEVLSQAAISMMQKANDRPESLLQL
R6ZZ21	CAG-95 sp000436115	N-terminus	3	140	137	VQHNLTAMNSNRMLGLTQSSQAKSTEKLSSGYKINRAADDAAGLSISEKMRRQIRGLTQASLNASDGISCVQTAEGALNEVHDMLQRINELAVKGENGTLTSVDRSYIQSEVKQLMSEIDRVQSTTTFNEQNLLDGF	>R6ZZ21 N-terminus VQHNLTAMNSNRMLGLTQSSQAKSTEKLSSGYKINRAADDAAGLSISEKMRRQIRGLTQASLNASDGISCVQTAEGALNEVHDMLQRINELAVKGENGTLTSVDRSYIQSEVKQLMSEIDRVQSTTTFNEQNLLDGF
R6ZZ21	CAG-95 sp000436115	C-terminus	258	339	81	KSAMKTVSQQRSDLGAIQNRLEHTIKNLDNVVENTTAAESQIRDTDMATEMVKYSNNNILTQAGQAMLAQANQSNQGVLSL	>R6ZZ21 C-terminus KSAMKTVSQQRSDLGAIQNRLEHTIKNLDNVVENTTAAESQIRDTDMATEMVKYSNNNILTQAGQAMLAQANQSNQGVLSL
R5LM81	CAG-115 sp003531585	N-terminus	5	140	135	VQHNLNALNAYNKLNTNVSGLKKSSEKLSSGYRINRAGDDAAGLAISEKMRSQIRGLGQAKRNAQDGISMIQTYEGAAQETHSILQRMKELASESANGTYDNTTDRDAIQLEFDQLNDELNQIADTDFNGRVALN	>R5LM81 N-terminus VQHNLNALNAYNKLNTNVSGLKKSSEKLSSGYRINRAGDDAAGLAISEKMRSQIRGLGQAKRNAQDGISMIQTYEGAAQETHSILQRMKELASESANGTYDNTTDRDAIQLEFDQLNDELNQIADTDFNGRVALN
R5LM81	CAG-115 sp003531585	C-terminus	390	475	85	IDKIDNAINKTSMVRATFGSIQNRMEHKIENLTTTNENLTDAESTIRDTDMASEMLNYTKYNILQQAAQSMLAQANQQPQSVLQL	>R5LM81 C-terminus IDKIDNAINKTSMVRATFGSIQNRMEHKIENLTTTNENLTDAESTIRDTDMASEMLNYTKYNILQQAAQSMLAQANQQPQSVLQL
G2T5W2	Roseburia hominis*	N-terminus	3	140	137	INYNVSASIANKNLLGIESNLSQSMERLSSGLKINHAKDNPAGMAISRKMKAQIDGLDRASANASDGISVIHISDGALGEVTNILQRMRELSVQAASDATMGQEDKEAIQKEISSLKDEVDRISKDTEYNTKTLLDG	>G2T5W2 N-terminus INYNVSASIANKNLLGIESNLSQSMERLSSGLKINHAKDNPAGMAISRKMKAQIDGLDRASANASDGISVIHISDGALGEVTNILQRMRELSVQAASDATMGQEDKEAIQKEISSLKDEVDRISKDTEYNTKTLLDG
G2T5W2	Roseburia hominis*	C-terminus	420	505	85	LDRLDDAIARVSETRSNLGAYENRLEYSTNSLDEFGENMTDAMSRLTDVDMAEEMTNYTHQNVLNQAAISVLTQANDLPQQVLQI	>G2T5W2 C-terminus LDRLDDAIARVSETRSNLGAYENRLEYSTNSLDEFGENMTDAMSRLTDVDMAEEMTNYTHQNVLNQAAISVLTQANDLPQQVLQI
A0A1Q6SRX8	COE1 sp001916965	N-terminus	3	141	138	VQHNLMAMNANRMLGITTKTVSGSTEKLSSGYQINRAADDAAGLAISEKMRKQVRGLTQSASNAEDGISCVQTAEGALAEVQDMLQRMNELCVQAANGTNSTSDRQYIQDELDQLVSEIDRIAETTKFNETFLLKGDQ	>A0A1Q6SRX8 N-terminus VQHNLMAMNANRMLGITTKTVSGSTEKLSSGYQINRAADDAAGLAISEKMRKQVRGLTQSASNAEDGISCVQTAEGALAEVQDMLQRMNELCVQAANGTNSTSDRQYIQDELDQLVSEIDRIAETTKFNETFLLKGDQ
A0A1Q6SRX8	COE1 sp001916965	C-terminus	471	556	85	IDVVGDALQQISRQRSALGAVQNRLEHTVNNLDNIVENTTAAESAIRDTDMAEEMVRNANANILQQAGQAMLAQANQANQGVLSL	>A0A1Q6SRX8 C-terminus IDVVGDALQQISRQRSALGAVQNRLEHTVNNLDNIVENTTAAESAIRDTDMAEEMVRNANANILQQAGQAMLAQANQANQGVLSL
A0A373M3P9	Eubacterium F sp003491505	N-terminus	5	142	137	INTNISALRANFNLNSVQSQLTASTNKLSSGYRITKAADDAAGMAISQKMHAQIRGLQRASKNGSDGVSFIQTTEGVLSEIENMLQRCRELSVQAANGSVTTIEDKQALQNEIDSLMAEIDRLSKDTEYNTMSVLDG	>A0A373M3P9 N-terminus INTNISALRANFNLNSVQSQLTASTNKLSSGYRITKAADDAAGMAISQKMHAQIRGLQRASKNGSDGVSFIQTTEGVLSEIENMLQRCRELSVQAANGSVTTIEDKQALQNEIDSLMAEIDRLSKDTEYNTMSVLDG
A0A373M3P9	Eubacterium F sp003491505	C-terminus	390	474	84	SAFDDAIQQVSSIRAKLGAYQNRLDSAISSLDETSQNLTEACSRIEDVDMSEEMTKYTQYSVLVQAGTSMLAQANNQPQTILQI	>A0A373M3P9 C-terminus SAFDDAIQQVSSIRAKLGAYQNRLDSAISSLDETSQNLTEACSRIEDVDMSEEMTKYTQYSVLVQAGTSMLAQANNQPQTILQI
UPI000334C85C	CAG-196 sp002102975	N-terminus	5	141	136	INTNMSSLIVQKNLNAATSMLNKSIERMTTGYKINQAADNAAGYSIATTWKTQLGSLDVASDNASTGADMLTTLEDTYSLITSHLQRVRDLTEQAANGTYGSDSLKAIASEITARLEEIDRISANCEFNGLKMMDG	>UPI000334C85C N-terminus INTNMSSLIVQKNLNAATSMLNKSIERMTTGYKINQAADNAAGYSIATTWKTQLGSLDVASDNASTGADMLTTLEDTYSLITSHLQRVRDLTEQAANGTYGSDSLKAIASEITARLEEIDRISANCEFNGLKMMDG
UPI000334C85C	CAG-196 sp002102975	C-terminus	210	295	85	LNKIDAVISEISARTTTLGAAQNRIESAVESINVQSENITSSLSTLRDADVAEESSNYIKAQILQQASATLLATANQTPSIALNL	>UPI000334C85C C-terminus LNKIDAVISEISARTTTLGAAQNRIESAVESINVQSENITSSLSTLRDADVAEESSNYIKAQILQQASATLLATANQTPSIALNL
A0A395V5T5	Roseburia hominis	N-terminus	18	131	113	GKFASGKKVNRAADGAAELAIIQKQETQTRSYKAGENNIGAAKDMLNVADGAMSGITDYLQKIRELGVRASNTATITDAERTSIQAQIEQYKQGISDIAKQTSFNTKPLLDGT	>A0A395V5T5 N-terminus GKFASGKKVNRAADGAAELAIIQKQETQTRSYKAGENNIGAAKDMLNVADGAMSGITDYLQKIRELGVRASNTATITDAERTSIQAQIEQYKQGISDIAKQTSFNTKPLLDGT
A0A395V5T5	Roseburia hominis	C-terminus	170	240	70	LTQVDDALARVSAGRSGMGAQSNALEYAYRYSTNTRLNVTAGKSRLEDLDYGQAVSEQKKKQTLQQYAFF	>A0A395V5T5 C-terminus LTQVDDALARVSAGRSGMGAQSNALEYAYRYSTNTRLNVTAGKSRLEDLDYGQAVSEQKKKQTLQQYAFF
R5DW89	Lachnospira sp900316325	N-terminus	4	139	135	NTNISAIIANNALQKAQDRLSNSIQKLSSGYKINSSADDPAGCAISEKMRVQLRGLSQSDNNVTDGISVLNTAEGGLIEIQSMLTRMKELSVQAANDVNSDDERSAIQGEIDNINKEIDRISSQTEFNTQSLIDG	>R5DW89 N-terminus NTNISAIIANNALQKAQDRLSNSIQKLSSGYKINSSADDPAGCAISEKMRVQLRGLSQSDNNVTDGISVLNTAEGGLIEIQSMLTRMKELSVQAANDVNSDDERSAIQGEIDNINKEIDRISSQTEFNTQSLIDG
R5DW89	Lachnospira sp900316325	C-terminus	427	512	85	IEKVDKAINRASSVRSKIGSYQNRFEHTQNNIAVSNENLTSALSAMTDTDMAEEMTEYTSVNVMTQAATSILAQANERPSTVLQI	>R5DW89 C-terminus IEKVDKAINRASSVRSKIGSYQNRFEHTQNNIAVSNENLTSALSAMTDTDMAEEMTEYTSVNVMTQAATSILAQANERPSTVLQI
A0A1Q6SRT7	COE1 sp001916965	N-terminus	3	138	135	IQHNLSAGNTERQMGIVKGNKAKSTQRLSSGYRINCAADDAAGLSISEKMRKQIRGLTQGIANAEDGISLCQVADGAMTEVHDMLQRMNELAVKAANGTNSSGDREAIDMEVSALIKEIDRIGETTKFNDLYILK	>A0A1Q6SRT7 N-terminus IQHNLSAGNTERQMGIVKGNKAKSTQRLSSGYRINCAADDAAGLSISEKMRKQIRGLTQGIANAEDGISLCQVADGAMTEVHDMLQRMNELAVKAANGTNSSGDREAIDMEVSALIKEIDRIGETTKFNDLYILK
A0A1Q6SRT7	COE1 sp001916965	C-terminus	404	489	85	IDRIADAIGYVSAQRSRIGAQQNRLEHTVKNEQNIVENTTAAESQIRDTDMAQEMVRFSGLNILEQAVTSMLAQANQSNQSVLTL	>A0A1Q6SRT7 C-terminus IDRIADAIGYVSAQRSRIGAQQNRLEHTVKNEQNIVENTTAAESQIRDTDMAQEMVRFSGLNILEQAVTSMLAQANQSNQSVLTL
Q64EY2	Helicobacter pylori*	N-terminus	5	143	138	VNTNINAMNAHVQSALTQNALKTSLERLSSGLRINKAADDASGMTVADSLRSQASSLGQAIANTNDGMGIIQVADKAMDEQLKILDTVKVKATQAAQDGQTTESRKAIQSDIVRLIQGLDNIGNTTTYNGQALLSGQF	>Q64EY2 N-terminus VNTNINAMNAHVQSALTQNALKTSLERLSSGLRINKAADDASGMTVADSLRSQASSLGQAIANTNDGMGIIQVADKAMDEQLKILDTVKVKATQAAQDGQTTESRKAIQSDIVRLIQGLDNIGNTTTYNGQALLSGQF
Q64EY2	Helicobacter pylori*	C-terminus	424	509	85	IDIAESAMKMLDKVRSDLGSVQNQMISTVNNISITQVNVKAAESQIRDVDFAEESANFNKNNILVQSGSYAMSQANTVQQNILRL	>Q64EY2 C-terminus IDIAESAMKMLDKVRSDLGSVQNQMISTVNNISITQVNVKAAESQIRDVDFAEESANFNKNNILVQSGSYAMSQANTVQQNILRL
UPI000339D561	CAG-495 sp000436375	N-terminus	2	106	104	TQERLSTGKKVNSAIDNPSSYYTAQSLTNRASDLNALLDSMGQGIQTIQAANEGIEAITEFVQQAKAIANTARDNATIKGTTSSGTYAAADDTQNITVKIDGVA	>UPI000339D561 N-terminus TQERLSTGKKVNSAIDNPSSYYTAQSLTNRASDLNALLDSMGQGIQTIQAANEGIEAITEFVQQAKAIANTARDNATIKGTTSSGTYAAADDTQNITVKIDGVA
UPI000339D561	CAG-495 sp000436375	C-terminus	269	352	83	ELENAITSLRNMASEFGNNYSIVENRENFTESLINVLEEGSDKLTLADMNEESANMLALQTRQQLAINSLSLASQAAQSVLSL	>UPI000339D561 C-terminus ELENAITSLRNMASEFGNNYSIVENRENFTESLINVLEEGSDKLTLADMNEESANMLALQTRQQLAINSLSLASQAAQSVLSL
UPI000D79EDD5	CAG-495 sp001917125	N-terminus	10	108	98	MRSNLLSLQNTQSLMDMTQERLSTGKKVNSALDNPTSYYTSQSLTNRASDLSALLDSMGQGIQTIKAANEGIESITEFVQQAKSVANQARDEANKVAG	>UPI000D79EDD5 N-terminus MRSNLLSLQNTQSLMDMTQERLSTGKKVNSALDNPTSYYTSQSLTNRASDLSALLDSMGQGIQTIKAANEGIESITEFVQQAKSVANQARDEANKVAG
UPI000D79EDD5	CAG-495 sp001917125	C-terminus	292	376	84	EEVEDAINELRNMASEFGNNYSIVQNREDFTENLINVLEEGSDKLVLADMNEESANMLALQTRQQLGVNSLSLASQAAQAVLKL	>UPI000D79EDD5 C-terminus EEVEDAINELRNMASEFGNNYSIVQNREDFTENLINVLEEGSDKLVLADMNEESANMLALQTRQQLGVNSLSLASQAAQAVLKL
Note: For CAG-45 sp000438375 and Acetatifactor sp900066365 no domains could be annotated
